# Supplementary material for: 4-Methyl­phenyl quinoline-2-carboxyl­ate
Source: Acta Crystallogr Sect E Struct Rep Online. 2012 Oct 27;68(Pt 11):o3231–2. doi: 10.1107/S1600536812044030 (PMC3515313; doi:10.1107/S1600536812044030)
Supplement: Supplementary file 1 [file e-68-o3231-sup1.cif]

##############################################################################
#                                                                            #
# This CIF contains the data in a paper accepted for publication in          #
# Acta Crystallographica Section E. It conforms to the requirements of       #
# Notes for Authors for Acta Crystallographica Section E, and has been       #
# peer reviewed under the auspices of the IUCr Commission on Journals.       #
#                                                                            #
# Full details of the Crystallographic Information File format               #
# are given in the paper "The Crystallographic Information File (CIF):       #
# a New Standard Archive File for Crystallography" by S. R. Hall, F. H.      #
# Allen and I. D. Brown [Acta Cryst. (1991), A47, 655-685].                  #
#                                                                            #
# The current version of the core CIF dictionary is obtainable from          #
# ftp://ftp.iucr.org/pub/cif_core.dic.                                       #
#                                                                            #
# Software is freely available for graphical display of the structure(s)     #
# in this CIF. For information consult the CIF software page                 #
# http://www.iucr.org/resources/cif/software.                                #
#                                                                            #
# This file may be used for bona fide research purposes within the           #
# scientific community so long as proper attribution is given to the journal # 
# article from which it was obtained.                                        #
#                                                                            #
##############################################################################
data_global
_audit_creation_method     SHELXL-97
_journal_date_recd_electronic     2012-10-19
_journal_date_accepted     2012-10-23
_journal_name_full     'Acta Crystallographica, Section E'
_journal_year     2012
_journal_volume     68
_journal_issue     11
_journal_page_first     o3231
_journal_page_last     o3232
_journal_paper_category     QO
_journal_paper_doi     10.1107/S1600536812044030
_journal_coeditor_code     BQ2377
_publ_contact_author_name     'Jasinski, Jerry P.'
_publ_contact_author_address
;
Department of Chemistry
Keene State College
229 Main Street
Keene, New Hampshire 03435, USA
;
_publ_contact_author_email     jjasinski@keene.edu
_publ_contact_author_fax     ?
_publ_contact_author_phone     '603 358-2563'
_publ_section_title
;
4-Methylphenyl quinoline-2-carboxylate
;
loop_
    _publ_author_name
    _publ_author_address
    'Fazal, E.'
;
Department of Chemistry
Yuvaraja's College
Mysore 570 005, India
;
    'Jasinski, Jerry P.'
;
Department of Chemistry
Keene State College
229 Main Street
Keene, NH 03435-2001, USA
;
    'Krauss, Shannon T.'
;
Department of Chemistry
Keene State College
229 Main Street
Keene, NH 03435-2001, USA
;
    'Sudha, B. S.'
;
Department of Chemistry
Yuvaraja's College
Mysore 570 005, India
;
    'Yathirajan, H. S.'
;
Department of Studies in Chemistry
University of Mysore
Manasagangotri, Mysore 570 006, India
;
data_I
_chemical_name_systematic
;
4-Methylphenyl quinoline-2-carboxylate
;
_chemical_name_common     ?
_chemical_formula_moiety     'C17 H13 N O2'
_chemical_formula_sum     'C17 H13 N O2'
_chemical_formula_iupac     'C17 H13 N O2'
_chemical_formula_weight     263.28
_chemical_melting_point     ?
_symmetry_cell_setting     orthorhombic
_symmetry_space_group_name_H-M     'P b c a'
_symmetry_space_group_name_Hall     '-P 2ac 2ab'
loop_
    _symmetry_equiv_pos_as_xyz
    'x, y, z'
    '-x+1/2, -y, z+1/2'
    'x+1/2, -y+1/2, -z'
    '-x, y+1/2, -z+1/2'
    '-x, -y, -z'
    'x-1/2, y, -z-1/2'
    '-x-1/2, y-1/2, z'
    'x, -y-1/2, z-1/2'
_cell_length_a     11.5421(2)
_cell_length_b     17.3191(3)
_cell_length_c     26.6667(5)
_cell_angle_alpha     90.00
_cell_angle_beta     90.00
_cell_angle_gamma     90.00
_cell_volume     5330.65(16)
_cell_formula_units_Z     16
_cell_measurement_reflns_used     10490
_cell_measurement_theta_min     3.8266
_cell_measurement_theta_max     72.6757
_cell_measurement_temperature     173(2)
_exptl_crystal_description     chunk
_exptl_crystal_colour     colorless
_exptl_crystal_size_max     0.22
_exptl_crystal_size_mid     0.14
_exptl_crystal_size_min     0.12
_exptl_crystal_density_diffrn     1.312
_exptl_crystal_density_meas     ?
_exptl_crystal_density_method     'not measured'
_exptl_crystal_F_000     2208
_exptl_absorpt_coefficient_mu     0.696
_exptl_absorpt_correction_type     multi-scan
_exptl_absorpt_process_details
;
(Crysalis PRO and Crysalis RED; Oxford Diffraction, 2010)
;
_exptl_absorpt_correction_T_min     0.72581
_exptl_absorpt_correction_T_max     1.00000
_exptl_special_details
;
;
_diffrn_ambient_temperature     173(2)
_diffrn_radiation_type     CuK\a
_diffrn_radiation_wavelength     1.54184
_diffrn_radiation_source     'Enhance (Cu) X-ray Source'
_diffrn_radiation_monochromator     graphite
_diffrn_measurement_device_type     'Oxford Diffraction Xcalibur (Eos, Gemini)'
_diffrn_measurement_method     '\w scans'
_diffrn_detector_area_resol_mean     16.0416
_diffrn_reflns_number     34626
_diffrn_reflns_av_R_equivalents     0.0463
_diffrn_reflns_av_sigmaI/netI     0.0236
_diffrn_reflns_theta_min     4.89
_diffrn_reflns_theta_max     72.83
_diffrn_reflns_theta_full     67.50
_diffrn_measured_fraction_theta_max     0.992
_diffrn_measured_fraction_theta_full     1.000
_diffrn_reflns_limit_h_min     -14
_diffrn_reflns_limit_h_max     10
_diffrn_reflns_limit_k_min     -20
_diffrn_reflns_limit_k_max     21
_diffrn_reflns_limit_l_min     -32
_diffrn_reflns_limit_l_max     31
_refine_special_details
;
Refinement of <i>F</i>^2^ against ALL reflections. The weighted <i>R</i>-factor
<i>wR</i> and goodness of fit <i>S</i> are based on <i>F</i>^2^, conventional
<i>R</i>-factors <i>R</i> are based on <i>F</i>, with <i>F</i> set to zero for
negative <i>F</i>^2^. The threshold expression of <i>F</i>^2^ >
\s(<i>F</i>^2^) is used only for calculating <i>R</i>-factors(gt) <i>etc</i>.
and is not relevant to the choice of reflections for refinement.
<i>R</i>-factors based on <i>F</i>^2^ are statistically about twice as large
as those based on <i>F</i>, and <i>R</i>- factors based on ALL data will be
even larger.
;
_reflns_number_total     5265
_reflns_number_gt     4303
_reflns_threshold_expression     I>2sigma(I)
_refine_ls_structure_factor_coef     Fsqd
_refine_ls_matrix_type     full
_refine_ls_R_factor_all     0.0561
_refine_ls_R_factor_gt     0.0442
_refine_ls_wR_factor_gt     0.1141
_refine_ls_wR_factor_ref     0.1239
_refine_ls_goodness_of_fit_ref     1.017
_refine_ls_restrained_S_all     1.017
_refine_ls_number_reflns     5265
_refine_ls_number_parameters     363
_refine_ls_number_restraints     0
_refine_ls_hydrogen_treatment     constr
_refine_ls_weighting_scheme     calc
_refine_ls_weighting_details
         'calc w=1/[\s^2^(Fo^2^)+(0.0604P)^2^+1.7830P] where P=(Fo^2^+2Fc^2^)/3'
_atom_sites_solution_hydrogens     geom
_atom_sites_solution_primary     direct
_atom_sites_solution_secondary     difmap
_refine_ls_shift/su_max     0.001
_refine_ls_shift/su_mean     0.000
_refine_diff_density_max     0.203
_refine_diff_density_min     -0.187
_refine_ls_extinction_method     none
_refine_ls_extinction_coef     ?
loop_
    _atom_type_symbol
    _atom_type_description
    _atom_type_scat_dispersion_real
    _atom_type_scat_dispersion_imag
    _atom_type_scat_source
    'C' 'C' 0.0181 0.0091
                         'International Tables Vol C Tables 4.2.6.8 and 6.1.1.4'
    'H' 'H' 0.0000 0.0000
                         'International Tables Vol C Tables 4.2.6.8 and 6.1.1.4'
    'N' 'N' 0.0311 0.0180
                         'International Tables Vol C Tables 4.2.6.8 and 6.1.1.4'
    'O' 'O' 0.0492 0.0322
                         'International Tables Vol C Tables 4.2.6.8 and 6.1.1.4'
_computing_data_collection     '<i>CrysAlis PRO</i> (Oxford Diffraction, 2010)'
_computing_cell_refinement     '<i>CrysAlis PRO</i> (Oxford Diffraction, 2010)'
_computing_data_reduction     '<i>CrysAlis RED</i> (Oxford Diffraction, 2010)'
_computing_structure_solution     '<i>SHELXS97</i> (Sheldrick, 2008)'
_computing_structure_refinement     '<i>SHELXL97</i> (Sheldrick, 2008)'
_computing_molecular_graphics     '<i>SHELXTL</i> (Bruker, 2000)'
_computing_publication_material     '<i>SHELXTL</i> (Bruker, 2000)'
loop_
    _atom_site_type_symbol
    _atom_site_label
    _atom_site_fract_x
    _atom_site_fract_y
    _atom_site_fract_z
    _atom_site_U_iso_or_equiv
    _atom_site_adp_type
    _atom_site_calc_flag
    _atom_site_refinement_flags
    _atom_site_occupancy
    _atom_site_symmetry_multiplicity
    _atom_site_disorder_assembly
    _atom_site_disorder_group
    O O1A 0.12216(11) 0.67251(7) 0.39057(4) 0.0511(3) Uani d . 1 1 . .
    O O2A 0.13223(13) 0.56857(9) 0.34041(5) 0.0657(4) Uani d . 1 1 . .
    N N1A -0.03742(11) 0.60902(8) 0.44686(5) 0.0390(3) Uani d . 1 1 . .
    C C1A -0.11347(13) 0.57558(9) 0.47931(6) 0.0396(4) Uani d . 1 1 . .
    C C2A -0.14961(14) 0.61816(10) 0.52172(6) 0.0450(4) Uani d . 1 1 . .
    H H2A -0.1244 0.6688 0.5259 0.054 Uiso calc R 1 1 . .
    C C3A -0.22121(15) 0.58568(11) 0.55662(7) 0.0525(4) Uani d . 1 1 . .
    H H3A -0.2437 0.6142 0.5845 0.063 Uiso calc R 1 1 . .
    C C4A -0.26120(16) 0.50963(12) 0.55081(8) 0.0578(5) Uani d . 1 1 . .
    H H4A -0.3097 0.4880 0.5749 0.069 Uiso calc R 1 1 . .
    C C5A -0.22915(15) 0.46757(11) 0.51017(8) 0.0569(5) Uani d . 1 1 . .
    H H5A -0.2561 0.4172 0.5067 0.068 Uiso calc R 1 1 . .
    C C6A -0.15524(14) 0.49894(9) 0.47282(7) 0.0464(4) Uani d . 1 1 . .
    C C7A -0.11881(16) 0.45862(10) 0.43001(8) 0.0537(5) Uani d . 1 1 . .
    H H7A -0.1462 0.4090 0.4238 0.064 Uiso calc R 1 1 . .
    C C8A -0.04317(17) 0.49246(10) 0.39768(7) 0.0526(5) Uani d . 1 1 . .
    H H8A -0.0185 0.4664 0.3691 0.063 Uiso calc R 1 1 . .
    C C9A -0.00251(14) 0.56800(9) 0.40816(6) 0.0422(4) Uani d . 1 1 . .
    C C10A 0.08924(16) 0.60161(10) 0.37521(6) 0.0455(4) Uani d . 1 1 . .
    C C11A 0.21459(15) 0.70870(10) 0.36529(6) 0.0447(4) Uani d . 1 1 . .
    C C12A 0.32213(17) 0.70819(12) 0.38707(7) 0.0555(5) Uani d . 1 1 . .
    H H12A 0.3348 0.6815 0.4168 0.067 Uiso calc R 1 1 . .
    C C13A 0.41123(16) 0.74779(11) 0.36423(7) 0.0534(4) Uani d . 1 1 . .
    H H13A 0.4842 0.7475 0.3790 0.064 Uiso calc R 1 1 . .
    C C14A 0.39551(15) 0.78789(10) 0.32009(6) 0.0452(4) Uani d . 1 1 . .
    C C15A 0.28520(17) 0.78769(12) 0.29953(7) 0.0553(5) Uani d . 1 1 . .
    H H15A 0.2719 0.8147 0.2699 0.066 Uiso calc R 1 1 . .
    C C16A 0.19469(16) 0.74867(12) 0.32171(7) 0.0535(5) Uani d . 1 1 . .
    H H16A 0.1212 0.7494 0.3074 0.064 Uiso calc R 1 1 . .
    C C17A 0.49506(18) 0.82914(13) 0.29514(7) 0.0600(5) Uani d . 1 1 . .
    H H17D 0.5132 0.8040 0.2640 0.090 Uiso calc R 1 1 . .
    H H17E 0.5616 0.8278 0.3167 0.090 Uiso calc R 1 1 . .
    H H17F 0.4738 0.8818 0.2888 0.090 Uiso calc R 1 1 . .
    O O1B 0.66824(11) 0.35457(6) 0.36695(4) 0.0466(3) Uani d . 1 1 . .
    O O2B 0.60648(11) 0.25607(7) 0.31907(5) 0.0540(3) Uani d . 1 1 . .
    N N1B 0.78323(10) 0.26045(7) 0.42615(4) 0.0322(3) Uani d . 1 1 . .
    C C1B 0.85486(12) 0.21554(8) 0.45442(5) 0.0309(3) Uani d . 1 1 . .
    C C2B 0.90207(13) 0.24698(9) 0.49877(6) 0.0365(3) Uani d . 1 1 . .
    H H2B 0.8820 0.2968 0.5085 0.044 Uiso calc R 1 1 . .
    C C3B 0.97676(14) 0.20498(9) 0.52742(6) 0.0396(3) Uani d . 1 1 . .
    H H3B 1.0079 0.2265 0.5564 0.048 Uiso calc R 1 1 . .
    C C4B 1.00717(14) 0.12907(9) 0.51339(6) 0.0409(4) Uani d . 1 1 . .
    H H4B 1.0576 0.1007 0.5334 0.049 Uiso calc R 1 1 . .
    C C5B 0.96322(14) 0.09699(9) 0.47076(6) 0.0392(4) Uani d . 1 1 . .
    H H5B 0.9842 0.0470 0.4618 0.047 Uiso calc R 1 1 . .
    C C6B 0.88617(13) 0.13903(8) 0.44012(5) 0.0330(3) Uani d . 1 1 . .
    C C7B 0.83864(14) 0.11000(9) 0.39521(6) 0.0385(3) Uani d . 1 1 . .
    H H7B 0.8567 0.0603 0.3846 0.046 Uiso calc R 1 1 . .
    C C8B 0.76635(14) 0.15486(9) 0.36753(6) 0.0385(3) Uani d . 1 1 . .
    H H8B 0.7338 0.1363 0.3380 0.046 Uiso calc R 1 1 . .
    C C9B 0.74165(12) 0.23042(8) 0.38463(5) 0.0332(3) Uani d . 1 1 . .
    C C10B 0.66380(13) 0.27980(9) 0.35296(5) 0.0362(3) Uani d . 1 1 . .
    C C11B 0.60426(15) 0.40810(9) 0.33826(6) 0.0396(4) Uani d . 1 1 . .
    C C12B 0.48842(16) 0.41864(10) 0.34708(6) 0.0481(4) Uani d . 1 1 . .
    H H12B 0.4496 0.3877 0.3701 0.058 Uiso calc R 1 1 . .
    C C13B 0.42981(16) 0.47621(11) 0.32107(6) 0.0488(4) Uani d . 1 1 . .
    H H13B 0.3511 0.4835 0.3269 0.059 Uiso calc R 1 1 . .
    C C14B 0.48616(15) 0.52276(9) 0.28679(6) 0.0428(4) Uani d . 1 1 . .
    C C15B 0.60316(15) 0.51005(10) 0.27840(6) 0.0428(4) Uani d . 1 1 . .
    H H15B 0.6422 0.5403 0.2551 0.051 Uiso calc R 1 1 . .
    C C16B 0.66314(15) 0.45307(9) 0.30413(6) 0.0416(4) Uani d . 1 1 . .
    H H16B 0.7418 0.4454 0.2984 0.050 Uiso calc R 1 1 . .
    C C17B 0.42202(19) 0.58559(11) 0.25908(8) 0.0597(5) Uani d . 1 1 . .
    H H17A 0.4712 0.6300 0.2558 0.089 Uiso calc R 1 1 . .
    H H17B 0.3536 0.5994 0.2775 0.089 Uiso calc R 1 1 . .
    H H17C 0.4005 0.5673 0.2264 0.089 Uiso calc R 1 1 . .
loop_
    _atom_site_aniso_label
    _atom_site_aniso_U_11
    _atom_site_aniso_U_22
    _atom_site_aniso_U_33
    _atom_site_aniso_U_12
    _atom_site_aniso_U_13
    _atom_site_aniso_U_23
    O1A 0.0630(8) 0.0459(7) 0.0443(6) -0.0036(6) 0.0113(6) -0.0089(5)
    O2A 0.0815(10) 0.0666(9) 0.0489(7) 0.0005(8) 0.0093(7) -0.0219(6)
    N1A 0.0399(7) 0.0362(7) 0.0408(7) 0.0000(5) -0.0069(6) -0.0042(5)
    C1A 0.0340(8) 0.0357(8) 0.0491(9) 0.0000(6) -0.0108(7) 0.0032(7)
    C2A 0.0400(9) 0.0456(9) 0.0493(9) -0.0030(7) -0.0047(7) -0.0009(7)
    C3A 0.0397(9) 0.0626(12) 0.0552(10) 0.0000(8) -0.0009(8) 0.0061(9)
    C4A 0.0396(9) 0.0603(12) 0.0735(13) 0.0004(8) -0.0007(9) 0.0205(10)
    C5A 0.0391(9) 0.0409(9) 0.0908(15) -0.0038(7) -0.0120(9) 0.0193(10)
    C6A 0.0384(8) 0.0339(8) 0.0670(11) 0.0023(7) -0.0151(8) 0.0030(8)
    C7A 0.0485(10) 0.0333(8) 0.0793(13) -0.0010(7) -0.0175(9) -0.0060(8)
    C8A 0.0572(11) 0.0427(9) 0.0580(11) 0.0080(8) -0.0130(9) -0.0156(8)
    C9A 0.0438(9) 0.0388(8) 0.0439(8) 0.0053(7) -0.0119(7) -0.0067(7)
    C10A 0.0544(10) 0.0463(9) 0.0357(8) 0.0079(8) -0.0076(7) -0.0088(7)
    C11A 0.0535(10) 0.0437(9) 0.0368(8) 0.0051(8) 0.0066(7) -0.0038(7)
    C12A 0.0650(12) 0.0597(11) 0.0418(9) 0.0046(9) -0.0070(9) 0.0130(8)
    C13A 0.0509(10) 0.0619(11) 0.0475(10) 0.0043(9) -0.0101(8) 0.0077(8)
    C14A 0.0526(10) 0.0464(9) 0.0366(8) 0.0057(8) 0.0002(7) -0.0019(7)
    C15A 0.0584(11) 0.0684(12) 0.0390(9) 0.0069(9) -0.0039(8) 0.0129(8)
    C16A 0.0452(9) 0.0704(12) 0.0447(9) 0.0062(9) -0.0045(8) 0.0059(9)
    C17A 0.0640(12) 0.0682(13) 0.0477(10) -0.0078(10) 0.0010(9) 0.0003(9)
    O1B 0.0612(7) 0.0323(6) 0.0463(6) 0.0021(5) -0.0194(5) -0.0004(5)
    O2B 0.0662(8) 0.0464(7) 0.0494(7) 0.0073(6) -0.0224(6) -0.0120(5)
    N1B 0.0362(6) 0.0270(6) 0.0333(6) -0.0016(5) 0.0012(5) -0.0006(5)
    C1B 0.0337(7) 0.0259(7) 0.0330(7) -0.0026(6) 0.0037(6) 0.0012(5)
    C2B 0.0435(8) 0.0283(7) 0.0378(8) -0.0004(6) -0.0009(6) -0.0010(6)
    C3B 0.0460(9) 0.0366(8) 0.0363(8) -0.0016(7) -0.0036(7) 0.0017(6)
    C4B 0.0433(9) 0.0379(8) 0.0417(8) 0.0057(7) -0.0005(7) 0.0083(7)
    C5B 0.0466(9) 0.0270(7) 0.0441(8) 0.0049(6) 0.0069(7) 0.0036(6)
    C6B 0.0371(8) 0.0267(7) 0.0351(7) -0.0019(6) 0.0083(6) 0.0007(5)
    C7B 0.0488(9) 0.0265(7) 0.0400(8) 0.0000(6) 0.0061(7) -0.0051(6)
    C8B 0.0467(9) 0.0343(8) 0.0343(7) -0.0045(7) 0.0007(6) -0.0068(6)
    C9B 0.0346(7) 0.0318(7) 0.0332(7) -0.0036(6) 0.0020(6) -0.0009(6)
    C10B 0.0385(8) 0.0367(8) 0.0335(7) -0.0013(6) 0.0014(6) -0.0026(6)
    C11B 0.0514(9) 0.0332(8) 0.0341(8) 0.0026(7) -0.0108(7) -0.0023(6)
    C12B 0.0519(10) 0.0484(10) 0.0440(9) -0.0026(8) 0.0000(8) 0.0086(7)
    C13B 0.0458(9) 0.0545(10) 0.0462(9) 0.0072(8) -0.0011(8) 0.0022(8)
    C14B 0.0528(10) 0.0387(8) 0.0369(8) 0.0061(7) -0.0073(7) -0.0029(6)
    C15B 0.0533(10) 0.0414(9) 0.0337(8) -0.0005(7) -0.0022(7) 0.0030(6)
    C16B 0.0444(9) 0.0426(9) 0.0378(8) 0.0034(7) -0.0022(7) -0.0044(7)
    C17B 0.0685(12) 0.0532(11) 0.0573(11) 0.0158(9) -0.0089(10) 0.0076(9)
_geom_special_details
;
 All esds (except the esd in the dihedral angle between two l.s. planes)
 are estimated using the full covariance matrix.  The cell esds are taken
 into account individually in the estimation of esds in distances, angles
 and torsion angles; correlations between esds in cell parameters are only
 used when they are defined by crystal symmetry.  An approximate (isotropic)
 treatment of cell esds is used for estimating esds involving l.s. planes.
;
loop_
    _geom_bond_atom_site_label_1
    _geom_bond_atom_site_label_2
    _geom_bond_site_symmetry_2
    _geom_bond_distance
    _geom_bond_publ_flag
    O1A C10A . 1.349(2) ?
    O1A C11A . 1.409(2) ?
    O2A C10A . 1.198(2) ?
    N1A C9A . 1.316(2) ?
    N1A C1A . 1.362(2) ?
    C1A C2A . 1.413(2) ?
    C1A C6A . 1.423(2) ?
    C2A C3A . 1.366(2) ?
    C2A H2A . 0.9300 ?
    C3A C4A . 1.404(3) ?
    C3A H3A . 0.9300 ?
    C4A C5A . 1.357(3) ?
    C4A H4A . 0.9300 ?
    C5A C6A . 1.419(3) ?
    C5A H5A . 0.9300 ?
    C6A C7A . 1.403(3) ?
    C7A C8A . 1.360(3) ?
    C7A H7A . 0.9300 ?
    C8A C9A . 1.418(2) ?
    C8A H8A . 0.9300 ?
    C9A C10A . 1.494(3) ?
    C11A C12A . 1.370(2) ?
    C11A C16A . 1.372(2) ?
    C12A C13A . 1.378(3) ?
    C12A H12A . 0.9300 ?
    C13A C14A . 1.379(2) ?
    C13A H13A . 0.9300 ?
    C14A C15A . 1.386(2) ?
    C14A C17A . 1.508(3) ?
    C15A C16A . 1.378(3) ?
    C15A H15A . 0.9300 ?
    C16A H16A . 0.9300 ?
    C17A H17D . 0.9600 ?
    C17A H17E . 0.9600 ?
    C17A H17F . 0.9600 ?
    O1B C10B . 1.3486(18) ?
    O1B C11B . 1.4108(18) ?
    O2B C10B . 1.1930(18) ?
    N1B C9B . 1.3139(18) ?
    N1B C1B . 1.3626(18) ?
    C1B C2B . 1.412(2) ?
    C1B C6B . 1.4254(19) ?
    C2B C3B . 1.362(2) ?
    C2B H2B . 0.9300 ?
    C3B C4B . 1.411(2) ?
    C3B H3B . 0.9300 ?
    C4B C5B . 1.363(2) ?
    C4B H4B . 0.9300 ?
    C5B C6B . 1.410(2) ?
    C5B H5B . 0.9300 ?
    C6B C7B . 1.410(2) ?
    C7B C8B . 1.358(2) ?
    C7B H7B . 0.9300 ?
    C8B C9B . 1.415(2) ?
    C8B H8B . 0.9300 ?
    C9B C10B . 1.501(2) ?
    C11B C12B . 1.370(2) ?
    C11B C16B . 1.377(2) ?
    C12B C13B . 1.390(2) ?
    C12B H12B . 0.9300 ?
    C13B C14B . 1.382(2) ?
    C13B H13B . 0.9300 ?
    C14B C15B . 1.386(2) ?
    C14B C17B . 1.509(2) ?
    C15B C16B . 1.387(2) ?
    C15B H15B . 0.9300 ?
    C16B H16B . 0.9300 ?
    C17B H17A . 0.9600 ?
    C17B H17B . 0.9600 ?
    C17B H17C . 0.9600 ?
loop_
    _geom_angle_atom_site_label_1
    _geom_angle_atom_site_label_2
    _geom_angle_atom_site_label_3
    _geom_angle_site_symmetry_1
    _geom_angle_site_symmetry_3
    _geom_angle
    _geom_angle_publ_flag
    C10A O1A C11A . . 118.21(13) ?
    C9A N1A C1A . . 117.78(14) ?
    N1A C1A C2A . . 118.48(14) ?
    N1A C1A C6A . . 122.53(16) ?
    C2A C1A C6A . . 118.96(16) ?
    C3A C2A C1A . . 120.60(17) ?
    C3A C2A H2A . . 119.7 ?
    C1A C2A H2A . . 119.7 ?
    C2A C3A C4A . . 120.66(19) ?
    C2A C3A H3A . . 119.7 ?
    C4A C3A H3A . . 119.7 ?
    C5A C4A C3A . . 120.14(18) ?
    C5A C4A H4A . . 119.9 ?
    C3A C4A H4A . . 119.9 ?
    C4A C5A C6A . . 121.24(17) ?
    C4A C5A H5A . . 119.4 ?
    C6A C5A H5A . . 119.4 ?
    C7A C6A C5A . . 124.10(17) ?
    C7A C6A C1A . . 117.51(17) ?
    C5A C6A C1A . . 118.38(17) ?
    C8A C7A C6A . . 119.59(16) ?
    C8A C7A H7A . . 120.2 ?
    C6A C7A H7A . . 120.2 ?
    C7A C8A C9A . . 119.04(17) ?
    C7A C8A H8A . . 120.5 ?
    C9A C8A H8A . . 120.5 ?
    N1A C9A C8A . . 123.46(17) ?
    N1A C9A C10A . . 117.90(14) ?
    C8A C9A C10A . . 118.56(15) ?
    O2A C10A O1A . . 123.60(18) ?
    O2A C10A C9A . . 124.28(17) ?
    O1A C10A C9A . . 112.06(14) ?
    C12A C11A C16A . . 120.93(17) ?
    C12A C11A O1A . . 118.69(15) ?
    C16A C11A O1A . . 120.19(16) ?
    C11A C12A C13A . . 119.03(16) ?
    C11A C12A H12A . . 120.5 ?
    C13A C12A H12A . . 120.5 ?
    C12A C13A C14A . . 122.00(17) ?
    C12A C13A H13A . . 119.0 ?
    C14A C13A H13A . . 119.0 ?
    C13A C14A C15A . . 117.20(17) ?
    C13A C14A C17A . . 121.00(16) ?
    C15A C14A C17A . . 121.79(16) ?
    C16A C15A C14A . . 121.88(16) ?
    C16A C15A H15A . . 119.1 ?
    C14A C15A H15A . . 119.1 ?
    C11A C16A C15A . . 118.95(17) ?
    C11A C16A H16A . . 120.5 ?
    C15A C16A H16A . . 120.5 ?
    C14A C17A H17D . . 109.5 ?
    C14A C17A H17E . . 109.5 ?
    H17D C17A H17E . . 109.5 ?
    C14A C17A H17F . . 109.5 ?
    H17D C17A H17F . . 109.5 ?
    H17E C17A H17F . . 109.5 ?
    C10B O1B C11B . . 117.46(12) ?
    C9B N1B C1B . . 117.50(12) ?
    N1B C1B C2B . . 118.52(12) ?
    N1B C1B C6B . . 122.45(13) ?
    C2B C1B C6B . . 119.01(13) ?
    C3B C2B C1B . . 120.54(14) ?
    C3B C2B H2B . . 119.7 ?
    C1B C2B H2B . . 119.7 ?
    C2B C3B C4B . . 120.41(15) ?
    C2B C3B H3B . . 119.8 ?
    C4B C3B H3B . . 119.8 ?
    C5B C4B C3B . . 120.54(15) ?
    C5B C4B H4B . . 119.7 ?
    C3B C4B H4B . . 119.7 ?
    C4B C5B C6B . . 120.49(14) ?
    C4B C5B H5B . . 119.8 ?
    C6B C5B H5B . . 119.8 ?
    C7B C6B C5B . . 123.60(14) ?
    C7B C6B C1B . . 117.39(14) ?
    C5B C6B C1B . . 119.00(14) ?
    C8B C7B C6B . . 119.78(14) ?
    C8B C7B H7B . . 120.1 ?
    C6B C7B H7B . . 120.1 ?
    C7B C8B C9B . . 118.53(14) ?
    C7B C8B H8B . . 120.7 ?
    C9B C8B H8B . . 120.7 ?
    N1B C9B C8B . . 124.34(14) ?
    N1B C9B C10B . . 117.87(13) ?
    C8B C9B C10B . . 117.79(13) ?
    O2B C10B O1B . . 124.15(14) ?
    O2B C10B C9B . . 124.21(14) ?
    O1B C10B C9B . . 111.63(12) ?
    C12B C11B C16B . . 121.32(15) ?
    C12B C11B O1B . . 120.35(15) ?
    C16B C11B O1B . . 118.14(15) ?
    C11B C12B C13B . . 119.00(16) ?
    C11B C12B H12B . . 120.5 ?
    C13B C12B H12B . . 120.5 ?
    C14B C13B C12B . . 121.30(17) ?
    C14B C13B H13B . . 119.4 ?
    C12B C13B H13B . . 119.4 ?
    C13B C14B C15B . . 118.22(15) ?
    C13B C14B C17B . . 120.91(17) ?
    C15B C14B C17B . . 120.87(16) ?
    C14B C15B C16B . . 121.28(16) ?
    C14B C15B H15B . . 119.4 ?
    C16B C15B H15B . . 119.4 ?
    C11B C16B C15B . . 118.88(16) ?
    C11B C16B H16B . . 120.6 ?
    C15B C16B H16B . . 120.6 ?
    C14B C17B H17A . . 109.5 ?
    C14B C17B H17B . . 109.5 ?
    H17A C17B H17B . . 109.5 ?
    C14B C17B H17C . . 109.5 ?
    H17A C17B H17C . . 109.5 ?
    H17B C17B H17C . . 109.5 ?
loop_
    _geom_torsion_atom_site_label_1
    _geom_torsion_atom_site_label_2
    _geom_torsion_atom_site_label_3
    _geom_torsion_atom_site_label_4
    _geom_torsion_site_symmetry_1
    _geom_torsion_site_symmetry_2
    _geom_torsion_site_symmetry_3
    _geom_torsion_site_symmetry_4
    _geom_torsion
    _geom_torsion_publ_flag
    C9A N1A C1A C2A . . . . 178.47(14) ?
    C9A N1A C1A C6A . . . . 0.2(2) ?
    N1A C1A C2A C3A . . . . -176.71(15) ?
    C6A C1A C2A C3A . . . . 1.6(2) ?
    C1A C2A C3A C4A . . . . -0.6(3) ?
    C2A C3A C4A C5A . . . . -0.2(3) ?
    C3A C4A C5A C6A . . . . 0.0(3) ?
    C4A C5A C6A C7A . . . . 179.93(17) ?
    C4A C5A C6A C1A . . . . 1.1(3) ?
    N1A C1A C6A C7A . . . . -2.5(2) ?
    C2A C1A C6A C7A . . . . 179.24(15) ?
    N1A C1A C6A C5A . . . . 176.45(14) ?
    C2A C1A C6A C5A . . . . -1.8(2) ?
    C5A C6A C7A C8A . . . . -176.68(17) ?
    C1A C6A C7A C8A . . . . 2.2(2) ?
    C6A C7A C8A C9A . . . . 0.2(3) ?
    C1A N1A C9A C8A . . . . 2.4(2) ?
    C1A N1A C9A C10A . . . . -174.34(13) ?
    C7A C8A C9A N1A . . . . -2.7(3) ?
    C7A C8A C9A C10A . . . . 174.08(16) ?
    C11A O1A C10A O2A . . . . -2.1(3) ?
    C11A O1A C10A C9A . . . . 175.13(14) ?
    N1A C9A C10A O2A . . . . 176.18(17) ?
    C8A C9A C10A O2A . . . . -0.7(3) ?
    N1A C9A C10A O1A . . . . -1.0(2) ?
    C8A C9A C10A O1A . . . . -177.91(15) ?
    C10A O1A C11A C12A . . . . -101.26(19) ?
    C10A O1A C11A C16A . . . . 83.7(2) ?
    C16A C11A C12A C13A . . . . -0.8(3) ?
    O1A C11A C12A C13A . . . . -175.76(16) ?
    C11A C12A C13A C14A . . . . 0.0(3) ?
    C12A C13A C14A C15A . . . . 0.7(3) ?
    C12A C13A C14A C17A . . . . -178.47(18) ?
    C13A C14A C15A C16A . . . . -0.6(3) ?
    C17A C14A C15A C16A . . . . 178.60(19) ?
    C12A C11A C16A C15A . . . . 0.9(3) ?
    O1A C11A C16A C15A . . . . 175.81(17) ?
    C14A C15A C16A C11A . . . . -0.2(3) ?
    C9B N1B C1B C2B . . . . 179.00(13) ?
    C9B N1B C1B C6B . . . . 0.8(2) ?
    N1B C1B C2B C3B . . . . -178.08(13) ?
    C6B C1B C2B C3B . . . . 0.2(2) ?
    C1B C2B C3B C4B . . . . -0.6(2) ?
    C2B C3B C4B C5B . . . . 0.7(2) ?
    C3B C4B C5B C6B . . . . -0.3(2) ?
    C4B C5B C6B C7B . . . . 179.09(15) ?
    C4B C5B C6B C1B . . . . -0.1(2) ?
    N1B C1B C6B C7B . . . . -0.9(2) ?
    C2B C1B C6B C7B . . . . -179.09(13) ?
    N1B C1B C6B C5B . . . . 178.34(13) ?
    C2B C1B C6B C5B . . . . 0.1(2) ?
    C5B C6B C7B C8B . . . . -179.01(14) ?
    C1B C6B C7B C8B . . . . 0.2(2) ?
    C6B C7B C8B C9B . . . . 0.6(2) ?
    C1B N1B C9B C8B . . . . 0.0(2) ?
    C1B N1B C9B C10B . . . . -179.30(12) ?
    C7B C8B C9B N1B . . . . -0.7(2) ?
    C7B C8B C9B C10B . . . . 178.62(14) ?
    C11B O1B C10B O2B . . . . -2.6(2) ?
    C11B O1B C10B C9B . . . . 176.32(13) ?
    N1B C9B C10B O2B . . . . -167.71(15) ?
    C8B C9B C10B O2B . . . . 12.9(2) ?
    N1B C9B C10B O1B . . . . 13.42(19) ?
    C8B C9B C10B O1B . . . . -165.96(13) ?
    C10B O1B C11B C12B . . . . 82.90(19) ?
    C10B O1B C11B C16B . . . . -101.91(17) ?
    C16B C11B C12B C13B . . . . -0.3(3) ?
    O1B C11B C12B C13B . . . . 174.77(15) ?
    C11B C12B C13B C14B . . . . -0.1(3) ?
    C12B C13B C14B C15B . . . . 0.8(3) ?
    C12B C13B C14B C17B . . . . -179.43(17) ?
    C13B C14B C15B C16B . . . . -1.0(2) ?
    C17B C14B C15B C16B . . . . 179.21(16) ?
    C12B C11B C16B C15B . . . . 0.1(2) ?
    O1B C11B C16B C15B . . . . -175.10(13) ?
    C14B C15B C16B C11B . . . . 0.6(2) ?
loop_
    _geom_hbond_atom_site_label_D
    _geom_hbond_atom_site_label_H
    _geom_hbond_atom_site_label_A
    _geom_hbond_site_symmetry_A
    _geom_hbond_distance_DH
    _geom_hbond_distance_HA
    _geom_hbond_distance_DA
    _geom_hbond_angle_DHA
    C15B H15B O2A 6_656 0.93 2.59 3.343(2) 137.8
_iucr_refine_instructions_details
;
TITL HSY-306 in Pbca #61
CELL 1.54184 11.5421 17.31909 26.66674 90 90 90
ZERR 15 0.0002 0.0003 0.00047 0 0 0
LATT 1
SYMM 0.5-X,-Y,0.5+Z
SYMM 0.5+X,0.5-Y,-Z
SYMM -X,0.5+Y,0.5-Z
SFAC C H N O
UNIT 272 208 16 32
L.S. 100
PLAN  10
HTAB 4
HTAB C15B O2A_$1
EQIV $1 1/2+x, Y, 1/2-z
REM reset to Pbca #61
BOND $H
CONF
fmap 2
acta 135
REM <HKL>C:/Documents%20and%20Settings/jjasinsk/Desktop/Yathi-Makup-#2/HSY-306
REM -Next-1/olex2_HSY-306/HSY-306.hkl</HKL>
WGHT    0.060400    1.783000
FVAR       3.75805
O1A   4    0.122161    0.672512    0.390575    11.00000    0.06300    0.04591 =
         0.04434   -0.00889    0.01126   -0.00358
O2A   4    0.132228    0.568574    0.340405    11.00000    0.08151    0.06664 =
         0.04892   -0.02186    0.00934    0.00054
N1A   3   -0.037419    0.609018    0.446862    11.00000    0.03986    0.03623 =
         0.04083   -0.00423   -0.00693    0.00001
C1A   1   -0.113470    0.575583    0.479308    11.00000    0.03398    0.03573 =
         0.04905    0.00320   -0.01077    0.00003
C2A   1   -0.149608    0.618158    0.521725    11.00000    0.04000    0.04558 =
         0.04934   -0.00089   -0.00475   -0.00304
AFIX  43
H2A   2   -0.124405    0.668753    0.525913    11.00000   -1.20000
AFIX   0
C3A   1   -0.221207    0.585684    0.556624    11.00000    0.03965    0.06258 =
         0.05522    0.00611   -0.00089   -0.00003
AFIX  43
H3A   2   -0.243700    0.614221    0.584516    11.00000   -1.20000
AFIX   0
C4A   1   -0.261195    0.509629    0.550809    11.00000    0.03955    0.06026 =
         0.07351    0.02052   -0.00070    0.00044
AFIX  43
H4A   2   -0.309737    0.488039    0.574855    11.00000   -1.20000
AFIX   0
C5A   1   -0.229148    0.467566    0.510167    11.00000    0.03909    0.04087 =
         0.09078    0.01933   -0.01205   -0.00383
AFIX  43
H5A   2   -0.256118    0.417244    0.506725    11.00000   -1.20000
AFIX   0
C6A   1   -0.155239    0.498937    0.472816    11.00000    0.03835    0.03390 =
         0.06698    0.00299   -0.01513    0.00228
C7A   1   -0.118807    0.458615    0.430009    11.00000    0.04849    0.03335 =
         0.07934   -0.00605   -0.01748   -0.00100
AFIX  43
H7A   2   -0.146218    0.409041    0.423775    11.00000   -1.20000
AFIX   0
C8A   1   -0.043167    0.492460    0.397685    11.00000    0.05720    0.04273 =
         0.05801   -0.01556   -0.01301    0.00797
AFIX  43
H8A   2   -0.018459    0.466433    0.369116    11.00000   -1.20000
AFIX   0
C9A   1   -0.002511    0.568004    0.408164    11.00000    0.04379    0.03882 =
         0.04388   -0.00666   -0.01191    0.00534
C10A  1    0.089242    0.601611    0.375208    11.00000    0.05439    0.04627 =
         0.03571   -0.00878   -0.00758    0.00790
C11A  1    0.214593    0.708701    0.365293    11.00000    0.05354    0.04375 =
         0.03679   -0.00381    0.00663    0.00513
C12A  1    0.322133    0.708187    0.387075    11.00000    0.06495    0.05970 =
         0.04181    0.01295   -0.00703    0.00462
AFIX  43
H12A  2    0.334799    0.681502    0.416838    11.00000   -1.20000
AFIX   0
C13A  1    0.411225    0.747789    0.364229    11.00000    0.05090    0.06193 =
         0.04750    0.00769   -0.01006    0.00433
AFIX  43
H13A  2    0.484175    0.747454    0.379037    11.00000   -1.20000
AFIX   0
C14A  1    0.395506    0.787894    0.320085    11.00000    0.05257    0.04641 =
         0.03658   -0.00191    0.00025    0.00572
C15A  1    0.285195    0.787686    0.299532    11.00000    0.05841    0.06838 =
         0.03896    0.01292   -0.00385    0.00690
AFIX  43
H15A  2    0.271914    0.814653    0.269927    11.00000   -1.20000
AFIX   0
C16A  1    0.194686    0.748673    0.321707    11.00000    0.04523    0.07045 =
         0.04475    0.00595   -0.00452    0.00617
AFIX  43
H16A  2    0.121249    0.749412    0.307365    11.00000   -1.20000
AFIX   0
C17A  1    0.495064    0.829142    0.295138    11.00000    0.06398    0.06818 =
         0.04770    0.00026    0.00101   -0.00778
AFIX 137
H17D  2    0.513245    0.804034    0.264022    11.00000   -1.50000
H17E  2    0.561562    0.827837    0.316745    11.00000   -1.50000
H17F  2    0.473774    0.881819    0.288761    11.00000   -1.50000
AFIX   0
O1B   4    0.668242    0.354570    0.366949    11.00000    0.06124    0.03231 =
         0.04631   -0.00037   -0.01943    0.00209
O2B   4    0.606476    0.256070    0.319069    11.00000    0.06621    0.04642 =
         0.04940   -0.01196   -0.02245    0.00730
N1B   3    0.783231    0.260450    0.426152    11.00000    0.03624    0.02701 =
         0.03330   -0.00058    0.00122   -0.00156
C1B   1    0.854859    0.215537    0.454415    11.00000    0.03369    0.02588 =
         0.03304    0.00118    0.00374   -0.00257
C2B   1    0.902071    0.246983    0.498769    11.00000    0.04345    0.02831 =
         0.03777   -0.00099   -0.00089   -0.00044
AFIX  43
H2B   2    0.882025    0.296782    0.508512    11.00000   -1.20000
AFIX   0
C3B   1    0.976759    0.204985    0.527420    11.00000    0.04604    0.03656 =
         0.03627    0.00165   -0.00364   -0.00161
AFIX  43
H3B   2    1.007895    0.226472    0.556401    11.00000   -1.20000
AFIX   0
C4B   1    1.007174    0.129072    0.513393    11.00000    0.04326    0.03788 =
         0.04169    0.00827   -0.00053    0.00567
AFIX  43
H4B   2    1.057613    0.100701    0.533396    11.00000   -1.20000
AFIX   0
C5B   1    0.963223    0.096989    0.470763    11.00000    0.04656    0.02697 =
         0.04414    0.00360    0.00689    0.00486
AFIX  43
H5B   2    0.984209    0.047006    0.461821    11.00000   -1.20000
AFIX   0
C6B   1    0.886170    0.139028    0.440120    11.00000    0.03714    0.02666 =
         0.03512    0.00067    0.00828   -0.00193
C7B   1    0.838636    0.109995    0.395213    11.00000    0.04883    0.02654 =
         0.04002   -0.00512    0.00607    0.00005
AFIX  43
H7B   2    0.856717    0.060293    0.384582    11.00000   -1.20000
AFIX   0
C8B   1    0.766348    0.154861    0.367531    11.00000    0.04674    0.03431 =
         0.03430   -0.00679    0.00070   -0.00447
AFIX  43
H8B   2    0.733802    0.136323    0.337987    11.00000   -1.20000
AFIX   0
C9B   1    0.741654    0.230422    0.384635    11.00000    0.03461    0.03183 =
         0.03321   -0.00089    0.00196   -0.00359
C10B  1    0.663797    0.279797    0.352958    11.00000    0.03847    0.03667 =
         0.03351   -0.00256    0.00138   -0.00134
C11B  1    0.604261    0.408102    0.338256    11.00000    0.05144    0.03317 =
         0.03413   -0.00228   -0.01084    0.00262
C12B  1    0.488420    0.418638    0.347080    11.00000    0.05188    0.04841 =
         0.04395    0.00860    0.00004   -0.00260
AFIX  43
H12B  2    0.449566    0.387747    0.370122    11.00000   -1.20000
AFIX   0
C13B  1    0.429805    0.476209    0.321069    11.00000    0.04579    0.05451 =
         0.04620    0.00218   -0.00107    0.00716
AFIX  43
H13B  2    0.351113    0.483530    0.326861    11.00000   -1.20000
AFIX   0
C14B  1    0.486159    0.522756    0.286788    11.00000    0.05283    0.03866 =
         0.03688   -0.00288   -0.00732    0.00609
C15B  1    0.603162    0.510051    0.278396    11.00000    0.05327    0.04137 =
         0.03367    0.00304   -0.00216   -0.00054
AFIX  43
H15B  2    0.642188    0.540322    0.255063    11.00000   -1.20000
AFIX   0
C16B  1    0.663143    0.453066    0.304127    11.00000    0.04437    0.04256 =
         0.03784   -0.00445   -0.00221    0.00342
AFIX  43
H16B  2    0.741788    0.445356    0.298428    11.00000   -1.20000
AFIX   0
C17B  1    0.422024    0.585586    0.259082    11.00000    0.06850    0.05318 =
         0.05730    0.00756   -0.00890    0.01577
AFIX 137
H17A  2    0.471163    0.630013    0.255755    11.00000   -1.50000
H17B  2    0.353595    0.599413    0.277471    11.00000   -1.50000
H17C  2    0.400518    0.567295    0.226398    11.00000   -1.50000
HKLF 4
REM  HSY-306 in Pbca #61
REM R1 =  0.0442 for   4303 Fo > 4sig(Fo)  and  0.0561 for all   5265 data
REM    363 parameters refined using      0 restraints
END
WGHT      0.0600      1.7922
REM Highest difference peak  0.203,  deepest hole -0.187,  1-sigma level  0.037
Q1    1   0.4798  0.8414  0.2545  11.00000  0.05    0.20
Q2    1   0.5633  0.7812  0.2873  11.00000  0.05    0.20
Q3    1  -0.1089  0.4724  0.4006  11.00000  0.05    0.19
Q4    1  -0.1565  0.4943  0.4436  11.00000  0.05    0.19
Q5    1   0.7951  0.2503  0.3910  11.00000  0.05    0.19
Q6    1   0.3382  0.8108  0.3214  11.00000  0.05    0.18
Q7    1   0.2566  0.7386  0.3867  11.00000  0.05    0.18
Q8    1   0.7084  0.2512  0.3728  11.00000  0.05    0.18
Q9    1   0.4763  0.6096  0.2287  11.00000  0.05    0.18
Q10   1  -0.2181  0.4636  0.4779  11.00000  0.05    0.18
;
