# Supplementary material for: 4-Methyl­phenyl quinoline-2-carboxyl­ate
Source: Acta Crystallogr Sect E Struct Rep Online. 2012 Oct 27;68(Pt 11):o3231–2. doi: 10.1107/S1600536812044030 (PMC3515313; doi:10.1107/S1600536812044030)
Supplement: Supplementary file 2 [file e-68-o3231-Isup2.hkl]

# 
# h,k,l, Fc-squared, Fo-squared, sigma(Fo-squared) and status flag 
# 
data_I
_shelx_refln_list_code          4 
_shelx_F_calc_maximum      264.22 
_exptl_crystal_F_000      2208.00 
_reflns_d_resolution_high  0.8069 
 
loop_ 
 _symmetry_equiv_pos_as_xyz 
 'x, y, z' 
 '-x+1/2, -y, z+1/2' 
 'x+1/2, -y+1/2, -z' 
 '-x, y+1/2, -z+1/2' 
 '-x, -y, -z' 
 'x-1/2, y, -z-1/2' 
 '-x-1/2, y-1/2, z' 
 'x, -y-1/2, z-1/2' 
 
_cell_length_a    11.5421 
_cell_length_b    17.3191 
_cell_length_c    26.6667 
_cell_angle_alpha  90.000 
_cell_angle_beta   90.000 
_cell_angle_gamma  90.000 
 
_shelx_F_squared_multiplier     1.000 
 
loop_ 
 _refln_index_h 
 _refln_index_k 
 _refln_index_l 
 _refln_F_squared_calc 
 _refln_F_squared_meas 
 _refln_F_squared_sigma 
 _refln_observed_status 
   2   0   0      767.93      899.20     41.80 o 
   4   0   0     5807.61     5270.41     66.19 o 
   6   0   0      350.00      300.97     18.61 o 
   8   0   0    14295.84    13667.14    230.91 o 
  10   0   0      658.86      572.90     28.93 o 
  12   0   0      295.18      342.52     42.79 o 
  14   0   0       27.78       48.39     12.76 o 
   2   1   0     1134.31     1102.75     16.05 o 
   4   1   0       54.18       51.44      3.50 o 
   6   1   0       33.20       33.74      4.22 o 
   8   1   0      223.58      237.82     16.32 o 
  10   1   0     1409.66     1403.62     32.09 o 
  12   1   0       42.13       34.17      7.11 o 
  14   1   0      134.74      167.84     14.00 o 
   0   2   0     2228.44     2582.45     25.61 o 
   2   2   0    33133.34    34228.96    384.56 o 
   4   2   0      582.63      584.63     10.79 o 
   6   2   0      219.60      326.39     10.51 o 
   8   2   0      265.20      253.90     21.45 o 
  10   2   0     1328.96     1366.86     35.30 o 
  12   2   0       38.32       22.79      6.75 o 
  14   2   0        1.34        0.49      6.57 o 
   2   3   0     1262.73     1305.84     23.68 o 
   4   3   0     2679.62     2495.01     59.04 o 
   6   3   0     3983.26     3788.20     64.34 o 
   8   3   0       15.70       19.71      6.13 o 
  10   3   0      191.82      205.30     16.37 o 
  14   3   0       20.92       25.89      6.22 o 
   0   4   0    33406.73    36957.95    699.19 o 
   2   4   0    21642.82    23869.14    469.52 o 
   4   4   0       25.80       33.73      3.65 o 
   6   4   0     5694.33     5758.54     60.70 o 
   8   4   0       36.74       42.40      8.79 o 
  10   4   0      140.45      158.00     14.43 o 
  12   4   0       29.46       23.75      7.09 o 
   2   5   0       56.18       44.58      3.57 o 
   4   5   0     2656.84     2641.46     78.91 o 
   6   5   0     3351.14     3690.67     51.33 o 
   8   5   0      854.35      765.02     39.21 o 
  10   5   0       14.87       22.62      6.32 o 
  12   5   0       87.57       73.74      8.88 o 
   0   6   0    45628.21    51476.48    340.80 o 
   2   6   0      912.04      835.18     21.14 o 
   4   6   0     2067.90     2229.01     43.77 o 
   6   6   0     1862.60     2069.56     60.68 o 
   8   6   0        1.78        7.39      8.70 o 
  10   6   0     1434.89     1425.48     39.90 o 
  12   6   0       17.79        9.38      5.45 o 
   2   7   0    10053.66    10578.51    230.15 o 
   4   7   0     6602.09     7189.55    140.07 o 
   6   7   0     1291.45     1327.73     38.14 o 
   8   7   0      830.75      858.76     34.79 o 
  10   7   0      956.51      944.29     47.05 o 
  12   7   0      251.32      286.91     28.25 o 
   0   8   0    18864.96    20343.33   1061.93 o 
   2   8   0      275.71      257.09     10.57 o 
   4   8   0        1.91        0.75      4.91 o 
   6   8   0     1203.01     1236.88     37.91 o 
   8   8   0      536.91      551.94     24.93 o 
  10   8   0      142.64      172.03     18.44 o 
  12   8   0      107.38      148.03     20.97 o 
   2   9   0     1452.10     1690.02     28.49 o 
   4   9   0       43.48       29.74      6.81 o 
   6   9   0       37.13       56.91     11.46 o 
   8   9   0     7125.85     6933.30     87.20 o 
  10   9   0       94.20       84.46     11.81 o 
  12   9   0       32.53       46.84     10.20 o 
   0  10   0     1223.07     1316.36     40.81 o 
   2  10   0     3475.02     3693.46     55.75 o 
   4  10   0      939.66      881.54     31.88 o 
   6  10   0      262.88      263.23     23.25 o 
   8  10   0      440.97      378.81     24.75 o 
  10  10   0      741.83      686.20     29.87 o 
  12  10   0       28.87       50.82     14.44 o 
   2  11   0      378.94      480.11     18.70 o 
   4  11   0     1113.63     1180.64     46.61 o 
   6  11   0       78.53       70.97      9.54 o 
   8  11   0       71.02      115.14     14.55 o 
  10  11   0       54.56       48.42      9.63 o 
  12  11   0       30.03       22.90      6.86 o 
   0  12   0     3026.45     2808.91     83.14 o 
   2  12   0      765.87      766.93     29.23 o 
   4  12   0      118.15      114.01     13.06 o 
   6  12   0     3406.06     3359.75     68.90 o 
   8  12   0      100.87      115.40     20.11 o 
  10  12   0      419.05      461.18     23.94 o 
   2  13   0     1207.57     1139.50     45.89 o 
   4  13   0      735.71      756.86     24.55 o 
   6  13   0      437.55      449.93     25.70 o 
   8  13   0        4.49        1.28      7.16 o 
  10  13   0      280.52      322.21     22.14 o 
   0  14   0      323.29      324.33     17.67 o 
   2  14   0      659.59      595.52     28.52 o 
   4  14   0        4.80        4.77      4.78 o 
   6  14   0      966.89      963.04     45.50 o 
   8  14   0      277.63      271.47     19.75 o 
  10  14   0       52.28       74.20     11.04 o 
   2  15   0      254.61      211.57     16.42 o 
   4  15   0      719.12      709.49     24.96 o 
   6  15   0      105.02      130.30     17.76 o 
   8  15   0      352.11      397.38     27.16 o 
  10  15   0       63.12       66.15     17.25 o 
   0  16   0      439.55      427.73     44.67 o 
   2  16   0      363.60      299.80     18.76 o 
   4  16   0      215.56      224.08     15.69 o 
   6  16   0       95.92      116.64     15.94 o 
   8  16   0       14.54       14.47      8.78 o 
   2  17   0        3.58        6.64      6.37 o 
   4  17   0        9.82       19.34      5.82 o 
   6  17   0      106.68      128.28     15.33 o 
   8  17   0        0.54        7.78      9.31 o 
   0  18   0       50.83       38.42     16.13 o 
   2  18   0      236.79      229.59     17.77 o 
   4  18   0       31.25       35.49      6.51 o 
   6  18   0      691.24      831.58     28.29 o 
   2  19   0       57.27       76.86     11.77 o 
   4  19   0       16.03       20.40      6.31 o 
   6  19   0      144.07      152.50     17.95 o 
   0  20   0      384.42      424.75     37.11 o 
   2  20   0       24.70       55.54     10.03 o 
   4  20   0      174.01      169.00     28.15 o 
   2  21   0      128.63      173.62     29.05 o 
   1   1   1     3174.75     3455.94     69.40 o 
   2   1   1    17371.22    17992.92    166.98 o 
   3   1   1     4701.16     4601.47     54.89 o 
   4   1   1    12355.83    11689.77    119.14 o 
   5   1   1     1562.05     1313.14     17.30 o 
   6   1   1     5801.59     5887.92     72.57 o 
   7   1   1        0.00        6.67      3.19 o 
   8   1   1      288.52      332.71     14.95 o 
   9   1   1      527.77      566.24     23.55 o 
  10   1   1        1.91       62.44     18.42 o 
  11   1   1      614.41      582.12     18.16 o 
  12   1   1        1.54        5.50      4.24 o 
  13   1   1        4.86        3.76      5.50 o 
  14   1   1       22.66       16.08      4.45 o 
   0   2   1     1414.66     1678.17     24.02 o 
   1   2   1     2030.53     1907.40     25.96 o 
   2   2   1      223.32      201.10      4.85 o 
   3   2   1       99.19      175.76      5.19 o 
   4   2   1     2248.67     2204.61     21.15 o 
   5   2   1     4394.32     4155.87     38.87 o 
   6   2   1     1854.76     1725.18     28.97 o 
   7   2   1      330.95      337.57     12.43 o 
   8   2   1      110.25       90.91      8.48 o 
   9   2   1     1668.14     1682.40     36.28 o 
  10   2   1       73.70      149.05     23.68 o 
  11   2   1       66.49       88.49     16.80 o 
  12   2   1       45.07       31.95      6.06 o 
  14   2   1        1.33        1.84      3.63 o 
   1   3   1    11733.86    12229.26    173.22 o 
   2   3   1    19354.11    20894.02    132.38 o 
   3   3   1      946.32     1098.06     14.58 o 
   4   3   1       55.86       76.79      3.45 o 
   5   3   1     1737.58     1742.00     17.63 o 
   6   3   1      234.34      281.83      8.37 o 
   7   3   1     2060.17     2064.26     38.05 o 
   8   3   1       10.49        1.68      4.03 o 
   9   3   1      153.50      135.42     11.61 o 
  10   3   1      221.47      246.05     12.47 o 
  11   3   1        6.23       12.88      7.88 o 
  12   3   1       14.02       12.06      4.29 o 
  14   3   1       18.59       30.71      5.38 o 
   0   4   1     4745.74     5113.70    116.86 o 
   1   4   1      327.98      324.11      5.04 o 
   2   4   1     9923.55    10610.25    174.25 o 
   3   4   1       14.76       14.07      1.90 o 
   4   4   1       69.75       52.48      3.21 o 
   5   4   1       78.53       84.28      4.46 o 
   6   4   1      607.56      678.13     15.46 o 
   7   4   1     1503.45     1600.85     33.96 o 
   8   4   1       15.47        2.36      4.66 o 
   9   4   1      107.56      128.21      7.74 o 
  10   4   1      213.96      201.85     11.10 o 
  11   4   1       42.61       30.97      5.54 o 
  12   4   1       25.51       26.96      5.20 o 
  13   4   1        4.80        3.83      3.80 o 
   1   5   1       79.99       80.68      2.73 o 
   2   5   1       62.09       73.24      3.62 o 
   3   5   1      205.11      207.71      5.11 o 
   4   5   1       57.51       54.16      3.77 o 
   5   5   1        6.36       12.83      2.61 o 
   6   5   1      109.39      110.99      7.75 o 
   7   5   1       72.70       93.03      7.60 o 
   8   5   1      451.36      425.75     18.16 o 
   9   5   1       65.27       72.84      6.37 o 
  10   5   1       55.17       58.34      6.14 o 
  12   5   1       19.18       23.45      4.78 o 
  13   5   1       15.67       20.18      4.46 o 
   0   6   1     3711.08     4080.75     48.70 o 
   1   6   1    11898.94    12377.95    168.01 o 
   2   6   1       61.64       72.25      3.28 o 
   3   6   1       87.44      144.26      4.56 o 
   4   6   1      292.37      460.74     10.15 o 
   5   6   1      419.61      443.03     12.96 o 
   6   6   1      631.93      715.47     16.16 o 
   7   6   1      127.29      143.51      9.49 o 
   8   6   1      175.18      162.63     13.22 o 
   9   6   1       74.99       79.42      8.04 o 
  10   6   1       26.61       59.71     11.04 o 
  11   6   1       11.66        4.60      4.47 o 
  12   6   1        0.04        0.73      4.26 o 
  13   6   1       84.89       90.50      7.61 o 
   1   7   1        3.39       12.29      2.25 o 
   2   7   1     1698.91     2000.89     31.45 o 
   3   7   1      817.94      927.19     13.99 o 
   4   7   1       59.64       61.80      5.23 o 
   5   7   1        0.13       -1.62      3.63 o 
   6   7   1        1.44       10.10      4.36 o 
   7   7   1     1597.19     1622.59     28.62 o 
   8   7   1        5.42       25.20      7.12 o 
   9   7   1     4450.23     4320.04     52.27 o 
  10   7   1       40.39       73.57     11.08 o 
  11   7   1        6.41       12.44      7.27 o 
  12   7   1       78.85       92.63     10.07 o 
  13   7   1        0.01        5.39      6.28 o 
   0   8   1      239.98      233.42     10.87 o 
   1   8   1     2888.92     3184.54     40.52 o 
   2   8   1        2.44        6.62      2.36 o 
   3   8   1      959.73     1067.21     18.80 o 
   4   8   1      102.36       68.49      6.16 o 
   5   8   1        8.29        5.61      4.30 o 
   6   8   1      165.11      221.18     12.67 o 
   7   8   1      776.90      778.91     21.97 o 
   8   8   1     1340.52     1294.48     24.94 o 
   9   8   1     2156.26     2190.82     43.49 o 
  10   8   1      559.20      576.50     28.76 o 
  11   8   1       65.60       85.91     10.80 o 
  12   8   1      141.04      200.54     13.57 o  
   1   9   1     2686.07     2819.15     34.90 o 
   2   9   1      149.12      142.09      6.03 o 
   3   9   1        0.90        4.68      3.03 o 
   4   9   1       50.01       30.92      4.63 o 
   5   9   1      352.05      389.72     18.56 o 
   6   9   1      525.71      509.23     22.03 o 
   7   9   1     1816.97     1756.74     33.94 o 
   8   9   1      680.36      850.01     48.72 o 
   9   9   1      298.45      311.95     20.88 o 
  10   9   1       46.24       72.87     10.92 o 
  11   9   1      173.64      161.80     13.65 o 
  12   9   1      111.46      126.92     10.42 o 
   0  10   1     1474.82     1465.19     30.46 o 
   1  10   1       72.50       76.58      5.12 o 
   2  10   1      230.84      238.84      8.20 o 
   3  10   1     1563.96     1666.80     27.58 o 
   4  10   1     3407.84     3670.81     45.46 o 
   5  10   1      601.77      545.52     22.71 o 
   6  10   1      265.40      297.90     17.66 o 
   7  10   1      169.13      190.60     12.23 o 
   8  10   1      156.56      205.08     13.03 o 
   9  10   1      239.57      248.54     14.11 o 
  10  10   1       44.24       65.17     10.43 o 
  11  10   1      240.22      248.45     17.24 o 
  12  10   1       12.08       12.29      4.71 o 
   1  11   1     2522.96     2737.93     29.29 o 
   2  11   1      582.40      518.49     16.26 o 
   3  11   1      867.62      934.47     23.26 o 
   4  11   1      533.92      636.46     21.79 o 
   5  11   1      116.33      109.93     11.45 o 
   6  11   1      155.93      151.90      9.17 o 
   7  11   1     1183.91     1246.59     29.49 o 
   8  11   1      858.99      867.75     23.32 o 
   9  11   1      156.05      153.04     10.84 o 
  10  11   1      109.01      118.47     13.76 o 
  11  11   1       96.06      104.06      8.85 o 
  12  11   1       20.01       22.02      4.57 o 
   0  12   1      506.18      503.08     16.31 o 
   1  12   1       50.39       24.24      3.24 o 
   2  12   1        2.62        6.58      3.78 o 
   3  12   1        9.28       12.40      4.54 o 
   4  12   1      373.24      321.45     16.16 o 
   5  12   1       32.09       40.75      5.07 o 
   6  12   1      768.06      775.48     23.52 o 
   7  12   1     2415.00     2351.13     49.58 o 
   8  12   1      160.21      153.09     10.90 o 
   9  12   1       31.98       23.40      5.42 o 
  10  12   1       19.89       20.42      6.23 o 
  11  12   1       36.22       35.81      5.39 o 
   1  13   1        0.01        3.75      3.05 o 
   2  13   1      364.62      359.90     16.83 o 
   3  13   1      118.26      134.21     10.05 o 
   4  13   1        0.11        7.95      3.74 o 
   5  13   1      354.32      330.99     13.44 o 
   6  13   1      225.57      234.77     14.85 o 
   7  13   1       30.89       28.05      7.19 o 
   9  13   1        0.19        3.65      5.40 o 
  10  13   1       24.16       31.15     13.65 o 
  11  13   1       24.84       33.50      6.40 o 
   0  14   1        0.02        5.36      4.19 o 
   1  14   1        5.15        3.49      2.82 o 
   2  14   1        8.64        6.10      4.36 o 
   3  14   1      424.51      391.01     13.56 o 
   4  14   1       11.47       11.39      4.01 o 
   5  14   1      351.60      363.12     13.26 o 
   6  14   1       96.34      110.82      9.86 o 
   7  14   1      103.18       93.76     10.56 o 
   8  14   1       30.73       34.14      6.86 o 
   9  14   1       19.89       26.85      5.72 o 
  10  14   1       25.38       18.92      4.86 o 
   1  15   1        4.11        0.37      4.73 o 
   2  15   1        6.02        4.40      4.20 o 
   4  15   1        7.51        6.04      3.89 o 
   5  15   1       90.29       82.35      7.30 o 
   6  15   1       24.93       16.39      5.24 o 
   7  15   1      102.48      129.15     11.94 o 
   8  15   1      102.58      125.82     13.92 o 
   9  15   1      431.13      497.26     18.85 o 
  10  15   1       16.17       20.93      4.92 o 
   0  16   1       13.90       22.03     15.62 o 
   1  16   1      152.74      112.17      8.55 o 
   2  16   1        3.53        2.91      4.12 o 
   3  16   1      176.92      176.83      9.05 o 
   4  16   1       34.29       38.05      4.86 o 
   5  16   1       11.85        1.73      4.44 o 
   6  16   1       11.85       22.33      5.84 o 
   7  16   1     1152.24     1370.84     31.22 o 
   8  16   1       42.01       51.98      7.88 o 
   9  16   1       15.04       14.01      4.17 o 
   1  17   1     1534.85     1433.65     36.62 o 
   2  17   1        0.40        1.70      4.03 o 
   3  17   1       12.61       12.57      4.01 o 
   4  17   1      175.74      181.44      8.84 o 
   5  17   1      103.89      109.92      7.65 o 
   6  17   1      162.94      191.11     11.06 o 
   7  17   1      329.44      387.95     13.46 o 
   8  17   1      110.12      141.46      8.05 o 
   0  18   1      176.13      166.74     38.56 o 
   1  18   1       71.98       66.03      8.16 o 
   2  18   1       17.90       17.63      6.31 o 
   3  18   1        5.29        4.35      3.59 o 
   4  18   1      346.10      367.88     11.44 o 
   5  18   1      181.33      202.19      8.58 o 
   6  18   1       31.37       52.52      6.16 o 
   7  18   1      293.52      394.39     12.58 o 
   1  19   1       48.45       50.35      9.51 o 
   2  19   1      306.07      287.23     12.70 o 
   3  19   1      324.94      328.07     13.10 o 
   4  19   1       22.21       19.92      5.46 o 
   5  19   1      170.22      156.10     10.83 o 
   6  19   1       45.99       56.44      6.91 o 
   0  20   1      440.81      435.69     26.21 o 
   1  20   1      297.51      295.61     15.13 o 
   2  20   1       17.79       20.90      5.69 o 
   3  20   1        1.25        7.43      4.18 o 
   4  20   1       30.56       40.29      5.15 o 
   1  21   1      105.94       86.66      7.35 o 
   2  21   1       12.93       15.33      4.14 o 
   1   0   2     2921.54     3323.65     98.18 o 
   2   0   2     2873.25     2846.08     58.82 o 
   3   0   2       12.95       20.66      2.23 o 
   4   0   2     3465.82     3307.32     56.95 o 
   5   0   2     1635.79     1597.73     36.01 o 
   6   0   2      582.36      514.96     20.10 o 
   7   0   2      605.07      523.97     20.12 o 
   8   0   2     2608.65     2682.36     68.15 o 
   9   0   2     2049.24     2074.75     63.36 o 
  10   0   2     1434.38     1355.20     45.32 o 
  11   0   2      463.44      413.26     25.66 o 
  12   0   2      352.95      349.78     26.31 o 
  13   0   2      123.15      132.16     33.30 o 
   1   1   2     6209.31     6995.92    168.90 o 
   2   1   2    29200.10    27915.16    216.06 o 
   3   1   2      168.13      139.20      4.54 o 
   4   1   2     1497.01     1376.79     16.52 o 
   5   1   2      132.48      110.54      3.87 o 
   6   1   2      556.48      499.99     10.70 o 
   7   1   2      951.85      847.54     23.27 o 
   8   1   2      787.49      695.40     19.55 o 
   9   1   2       18.66       27.75      9.37 o 
  10   1   2      204.52      182.60     10.57 o 
  11   1   2       97.30      108.93     13.02 o 
  12   1   2       44.53       51.93      6.76 o 
  13   1   2       40.61       58.43      8.30 o 
  14   1   2       74.70       88.64      7.44 o 
   0   2   2     1765.21     1829.55     36.11 o 
   1   2   2        1.58        9.55      1.16 o 
   2   2   2    17909.38    17595.79    194.55 o 
   3   2   2    10674.28    10640.16    151.17 o 
   4   2   2     3322.04     3057.04     28.77 o 
   5   2   2     1087.38     1116.92     16.67 o 
   6   2   2      202.67      232.30      7.76 o 
   7   2   2      954.23      819.04     16.73 o 
   8   2   2       54.21       61.22      7.27 o 
   9   2   2      579.43      549.83     27.85 o 
  10   2   2       48.61       26.65      5.11 o 
  11   2   2      858.68      809.03     21.45 o 
  12   2   2       76.51       67.70      7.26 o 
  13   2   2        0.11        0.55      4.40 o 
  14   2   2       21.92       25.64      4.77 o 
   1   3   2    21153.35    22742.85    242.26 o 
   2   3   2    12556.47    13259.24    176.45 o 
   3   3   2     2977.48     3077.60     39.77 o 
   4   3   2       78.55       68.43      3.19 o 
   5   3   2      443.24      464.12      9.76 o 
   6   3   2      711.20      790.85     15.26 o 
   7   3   2       63.84       81.93      5.89 o 
   8   3   2      237.82      243.96     13.79 o 
   9   3   2      159.30      147.17     11.95 o 
  10   3   2      801.14      803.43     16.63 o 
  11   3   2      394.03      368.97     15.75 o 
  13   3   2       44.33       40.62      5.10 o 
  14   3   2       33.86       34.33      6.78 o 
   0   4   2    11889.47    13047.33    172.54 o 
   1   4   2     2688.60     2854.68     23.81 o 
   2   4   2     9413.45     9994.26    166.30 o 
   3   4   2      287.56      303.90      6.27 o 
   4   4   2     1122.83     1253.11     15.17 o 
   5   4   2       46.96       51.89      3.67 o 
   6   4   2      712.22      709.75     13.10 o 
   7   4   2      909.80      929.44     18.47 o 
   8   4   2        1.30        8.14      5.25 o 
   9   4   2      341.75      317.07      9.18 o 
  10   4   2      314.54      289.02     11.52 o 
  11   4   2        6.79        4.73      4.81 o 
  12   4   2      102.23       99.36      7.67 o 
  13   4   2       59.30       48.27      5.20 o 
   1   5   2     1167.36     1264.31     14.21 o 
   2   5   2     5865.65     5729.20     69.94 o 
   3   5   2      101.80      103.56      3.80 o 
   4   5   2        7.30        9.50      2.58 o 
   5   5   2      232.50      258.46      8.79 o 
   6   5   2      110.79      102.26      5.96 o 
   7   5   2      201.34      202.09     10.87 o 
   8   5   2       12.54       16.63      5.29 o 
   9   5   2      136.82      140.71      7.71 o 
  10   5   2       75.68       65.75      6.42 o 
  11   5   2       17.56       15.67      5.20 o 
  12   5   2       67.04       55.68      6.09 o 
  13   5   2       83.09       92.41      7.03 o 
   0   6   2     1191.73     1304.27     23.35 o 
   1   6   2       77.57       77.50      3.12 o 
   2   6   2     4198.10     4548.70     61.71 o 
   3   6   2        0.54        5.34      1.94 o 
   4   6   2     3903.79     4300.94     53.08 o 
   5   6   2       20.66       18.93      3.36 o 
   6   6   2       12.93       17.88      3.73 o 
   7   6   2      541.79      526.56     18.48 o 
   8   6   2       22.22       16.46      6.34 o 
   9   6   2      240.49      225.53     10.77 o 
  10   6   2      182.49      197.37     11.55 o 
  11   6   2        1.98        8.73      4.76 o 
  12   6   2       86.74      106.46      7.73 o 
  13   6   2        0.13        4.96      3.68 o 
   1   7   2     1739.93     1926.14     25.36 o 
   2   7   2      364.63      328.66      7.27 o 
   3   7   2     3519.48     3673.00     35.00 o 
   4   7   2     2842.99     3214.48     31.41 o 
   5   7   2       34.67       19.81      3.86 o 
   6   7   2      824.74      853.25     18.38 o 
   7   7   2        0.00       15.73      7.35 o 
   8   7   2     1094.24     1099.84     22.61 o 
   9   7   2      297.16      414.63     46.20 o 
  10   7   2      457.06      444.47     20.04 o 
  11   7   2      150.64      194.41     17.69 o 
  12   7   2       43.58       62.69      9.74 o 
  13   7   2      158.47      191.94     12.40 o 
   0   8   2     6448.92     6609.11    189.89 o 
   1   8   2     9711.60    10455.93    183.45 o 
   2   8   2      217.85      262.74      7.02 o 
   3   8   2      350.64      381.85     10.60 o 
   4   8   2      342.95      343.26     12.38 o 
   5   8   2      174.73      145.11     10.24 o 
   6   8   2      421.02      475.01     16.58 o 
   7   8   2       20.90       49.15      7.44 o 
   8   8   2       22.70       39.15     12.90 o 
   9   8   2      405.41      481.57     22.25 o 
  10   8   2      351.79      388.66     25.80 o 
  11   8   2      155.89      161.36     13.62 o 
  12   8   2      163.61      180.53     15.94 o 
   1   9   2     2944.09     3450.62     67.09 o 
   2   9   2      706.12      800.87     13.78 o 
   3   9   2     2335.59     2584.45     31.61 o 
   4   9   2      491.34      565.25     18.71 o 
   5   9   2      502.62      581.62     19.97 o 
   6   9   2      265.34      303.85     20.08 o 
   7   9   2      171.81      188.12     10.16 o 
   8   9   2      917.46      950.23     24.34 o 
   9   9   2     1647.84     1672.41     39.09 o 
  10   9   2      510.59      589.64     20.57 o 
  11   9   2        0.35        8.67      6.59 o 
  12   9   2        1.80       12.11      5.18 o 
   0  10   2     1601.63     1739.61     29.60 o 
   1  10   2     7185.18     7416.12     78.11 o 
   2  10   2        1.19       13.27      3.68 o 
   3  10   2     2493.25     2648.45     38.78 o 
   4  10   2      343.95      364.25     16.27 o 
   5  10   2      107.43       87.75      8.53 o 
   6  10   2     2456.02     2517.52     68.88 o 
   7  10   2      734.59      735.74     20.56 o 
   8  10   2      113.12      120.21      9.53 o 
   9  10   2       36.82       51.21      8.50 o 
  10  10   2     1449.30     1512.30     35.81 o 
  11  10   2       29.57       39.10      7.43 o 
  12  10   2        2.90        0.76      4.15 o 
   1  11   2     2330.13     2468.02     30.11 o 
   2  11   2       57.33       46.17      5.63 o 
   3  11   2     2026.90     2091.18     39.70 o 
   4  11   2      622.74      572.54     20.89 o 
   5  11   2       14.66        7.48      4.79 o 
   6  11   2      185.29      181.79     12.72 o 
   7  11   2     3133.44     3144.02     47.11 o 
   8  11   2      131.46      155.98     11.38 o 
   9  11   2       22.47       24.05      6.05 o 
  10  11   2      387.30      407.29     15.99 o 
  11  11   2      123.77      123.35      9.25 o 
   0  12   2      623.12      567.17     18.91 o 
   1  12   2        3.21        6.38      2.75 o 
   2  12   2     2051.55     1946.45     31.06 o 
   3  12   2      344.58      354.80     14.99 o 
   4  12   2        0.07        6.04      4.75 o 
   5  12   2     1056.63     1045.55     20.85 o 
   6  12   2      230.31      247.66     12.68 o 
   7  12   2       36.78       60.10     16.65 o 
   8  12   2      259.14      252.57     13.82 o 
   9  12   2      108.17      102.54      8.78 o 
  10  12   2       29.01       29.40      4.88 o 
  11  12   2       47.69       60.17     10.45 o 
   1  13   2       56.15       64.25      5.42 o 
   2  13   2       18.68       21.79      5.02 o 
   3  13   2      312.49      283.07     15.83 o 
   4  13   2      328.68      313.56     12.87 o 
   5  13   2     3193.34     3180.68     44.28 o 
   6  13   2       82.09       80.99      8.45 o 
   7  13   2       50.87       43.40     11.73 o 
   8  13   2       25.45       18.59      6.67 o 
   9  13   2      174.81      188.30     12.12 o 
  10  13   2        9.95        2.15      3.94 o 
  11  13   2        3.87       18.76      7.08 o 
   0  14   2        0.13        4.88      3.86 o 
   1  14   2       34.20       16.81      3.07 o 
   2  14   2      106.65       99.13      7.57 o 
   3  14   2      255.47      252.23     11.64 o 
   4  14   2       12.03        5.00      3.94 o 
   5  14   2      163.94      150.90     10.18 o 
   6  14   2      575.79      579.11     20.42 o 
   7  14   2        9.61        2.97      6.08 o 
   8  14   2      107.24      116.99     10.40 o 
   9  14   2        3.05        3.68      4.97 o 
  10  14   2        0.40        4.39      4.58 o 
   1  15   2        5.13        0.47      5.14 o 
   3  15   2       55.99       44.45      5.42 o 
   5  15   2      119.02      100.16      7.82 o 
   6  15   2      171.12      181.48     12.58 o 
   7  15   2       52.61       35.62      7.89 o 
   8  15   2      578.24      664.86     21.78 o 
   9  15   2       44.29       72.30      8.96 o 
  10  15   2       10.23        8.96      5.01 o 
   0  16   2      399.88      362.69     29.38 o 
   1  16   2      205.33      179.79     11.93 o 
   2  16   2      139.69      120.90      8.10 o 
   3  16   2       27.71       22.16      4.29 o 
   5  16   2      246.89      249.46     11.50 o 
   6  16   2       41.87       30.23      6.16 o 
   7  16   2        4.47       16.23      8.84 o 
   8  16   2       14.61       18.57      5.15 o 
   9  16   2       73.46       81.94      6.65 o 
   1  17   2       14.86       16.85      5.74 o 
   2  17   2      333.91      311.31     12.97 o 
   3  17   2        0.21       -0.83      3.71 o 
   4  17   2      130.39      139.38      7.83 o 
   5  17   2       82.64       86.74      6.98 o 
   6  17   2       46.16       47.02      7.23 o 
   7  17   2      170.96      202.46     10.57 o 
   8  17   2      107.55      138.22      7.02 o 
   0  18   2       27.31       36.84     11.60 o 
   1  18   2       54.33       49.85      7.70 o 
   2  18   2       73.70       67.41      6.89 o 
   3  18   2       63.03       51.82      5.90 o 
   4  18   2        8.43        4.99      4.15 o 
   5  18   2       93.02       89.59      6.55 o 
   6  18   2      226.44      237.84      9.86 o 
   7  18   2      463.87      638.92     17.09 o 
   1  19   2        0.94        3.30      5.10 o 
   2  19   2      887.92      876.88     28.36 o 
   3  19   2       17.37       10.68      4.19 o 
   4  19   2      271.18      298.32     15.83 o 
   5  19   2        4.65        5.66      3.47 o 
   6  19   2       49.46       43.04      7.69 o 
   0  20   2       81.69      105.38     13.93 o 
   1  20   2      139.81      137.51     11.60 o 
   2  20   2      250.30      223.09     11.78 o 
   3  20   2      137.09      149.00      8.71 o 
   4  20   2       48.17       44.02      6.42 o 
   1  21   2       10.54        7.08      4.38 o 
   2  21   2        1.40        2.16      3.88 o 
   1   1   3     9498.26     9579.62    124.50 o 
   2   1   3      744.69      652.00     11.29 o 
   3   1   3    19237.42    18874.45    112.47 o 
   4   1   3      323.71      286.85      5.31 o 
   5   1   3       27.49       23.62      3.18 o 
   6   1   3       71.17       52.81      4.36 o 
   7   1   3        4.14        6.01      2.88 o 
   8   1   3      221.33      207.96     11.26 o 
   9   1   3      230.06      206.08     14.54 o 
  10   1   3      114.90      101.72      9.08 o 
  12   1   3       86.99       87.79      8.57 o 
  13   1   3      195.42      213.57     14.06 o 
  14   1   3       26.24       25.21      5.32 o 
   0   2   3    29596.94    31112.89    301.89 o 
   1   2   3    29312.91    29461.90    175.99 o 
   2   2   3      974.11     1094.22     12.85 o 
   3   2   3    25838.84    26713.21    220.85 o 
   4   2   3      118.77      121.32      3.84 o 
   5   2   3     8449.21     8150.78     93.75 o 
   6   2   3       92.58       89.96      5.50 o 
   7   2   3      164.40      139.94      6.78 o 
   8   2   3      681.03      697.10     24.59 o 
   9   2   3      155.52      172.43     12.29 o 
  11   2   3       57.79       81.06      8.41 o 
  12   2   3       24.20       27.93      6.04 o 
  13   2   3        1.15        7.35      4.07 o 
  14   2   3       87.98       94.21      7.44 o 
   1   3   3    29143.88    30509.59    272.53 o 
   2   3   3    41893.06    42752.17    446.38 o 
   3   3   3     3039.07     2812.54     26.09 o 
   4   3   3      490.70      428.82      7.38 o 
   5   3   3        1.34        7.10      2.34 o 
   6   3   3     4554.99     5129.50     97.18 o 
   7   3   3       22.43       23.36      3.82 o 
   8   3   3        5.36        4.03      3.48 o 
   9   3   3     1721.88     1613.67     34.61 o 
  10   3   3      120.88      130.05      9.30 o 
  11   3   3       34.09       34.63      6.40 o 
  12   3   3       65.87       47.57      6.71 o 
  13   3   3       26.29       28.05      4.73 o 
  14   3   3        2.08       36.27     10.60 o 
   0   4   3    26410.68    27568.43    333.62 o 
   1   4   3     1016.29     1186.63     14.66 o 
   2   4   3     5305.10     5270.72     66.41 o 
   3   4   3      808.60      830.22     10.06 o 
   4   4   3      996.02      978.12     17.69 o 
   5   4   3      262.34      211.80      7.00 o 
   6   4   3     2142.83     2091.97     26.51 o 
   7   4   3     1768.07     1939.33     27.45 o 
   8   4   3      787.96      738.89     21.18 o 
   9   4   3       20.80       24.68      4.06 o 
  10   4   3       53.33       47.25      4.85 o 
  11   4   3      105.15       94.88      7.18 o 
  12   4   3      102.59       92.67      8.02 o 
  13   4   3        4.59       13.59      5.49 o 
   1   5   3     1666.78     1694.19     31.72 o 
   2   5   3    15622.65    16320.39    228.09 o 
   3   5   3        0.99        5.70      2.24 o 
   4   5   3      290.97      302.44      8.44 o 
   5   5   3      344.79      307.56      9.16 o 
   6   5   3      654.60      735.09     16.30 o 
   7   5   3       16.49       14.28      3.72 o 
   8   5   3      534.75      499.45     17.69 o 
   9   5   3     1163.13     1177.07     17.80 o 
  10   5   3       23.75       11.02      4.33 o 
  11   5   3      150.62      161.70      9.17 o 
  12   5   3        9.91       10.33      4.34 o 
  13   5   3       58.28       64.61      6.34 o 
   0   6   3      232.76      214.34      8.01 o 
   1   6   3       65.49       71.80      3.22 o 
   2   6   3     7595.29     8088.54     96.71 o 
   3   6   3      493.11      529.52     10.68 o 
   4   6   3       19.16       14.20      2.84 o 
   5   6   3     1341.84     1575.99     25.70 o 
   6   6   3      518.94      463.15     14.37 o 
   7   6   3     1364.99     1347.29     25.77 o 
   8   6   3       37.68       45.45      6.38 o 
   9   6   3      293.95      309.46     11.27 o 
  10   6   3       31.64       25.76      6.63 o 
  12   6   3      186.12      253.51     13.11 o 
  13   6   3       35.69       31.40      5.14 o 
   1   7   3     1166.98     1182.18     14.15 o 
   2   7   3      178.65      175.93      5.48 o 
   3   7   3     3384.10     3773.59     44.35 o 
   4   7   3     1370.71     1525.49     19.25 o 
   5   7   3      111.34       97.95      6.65 o 
   6   7   3       67.40       89.53      7.63 o 
   7   7   3       82.03       93.18      9.93 o 
   8   7   3        6.56       19.68      4.73 o 
   9   7   3      197.81      193.60     13.04 o 
  10   7   3       92.98       87.02     10.44 o 
  11   7   3      320.63      360.41     15.68 o 
  12   7   3      236.26      233.16     14.67 o 
  13   7   3       91.57       62.74     10.52 o 
   0   8   3     4168.13     4016.35    184.76 o 
   1   8   3     5255.02     5894.39     65.19 o 
   2   8   3      162.06      143.76      5.67 o 
   3   8   3     2030.38     2218.10     26.02 o 
   4   8   3       75.80       80.58      5.58 o 
   5   8   3      674.30      734.91     20.54 o 
   6   8   3      412.62      350.85     16.07 o 
   7   8   3       94.66       88.96     10.18 o 
   8   8   3        5.18       10.80      6.57 o 
   9   8   3       35.53       41.52      7.48 o 
  10   8   3       78.44       86.91     10.09 o 
  11   8   3       10.27        7.06      5.23 o 
  12   8   3        4.78        9.49      6.67 o 
  13   8   3        8.09        7.73      4.62 o 
   1   9   3      303.12      203.54      6.70 o 
   2   9   3      276.80      316.12      9.27 o 
   3   9   3      612.16      626.75     14.39 o 
   4   9   3      141.20      116.73      8.02 o 
   5   9   3      545.19      526.80     18.93 o 
   6   9   3      639.55      582.96     23.81 o 
   7   9   3     1235.90     1291.27     37.15 o 
   8   9   3      347.25      390.89     21.38 o 
   9   9   3      562.24      645.91     33.41 o 
  10   9   3      384.65      417.47     19.19 o 
  11   9   3       38.34       17.44      5.44 o 
  12   9   3        0.09        3.08      4.46 o 
   0  10   3     1088.01     1042.61     22.92 o 
   1  10   3      685.09      668.77     13.79 o 
   2  10   3     1757.90     2041.52     26.86 o 
   3  10   3      257.90      250.13     10.64 o 
   4  10   3      126.86      120.45      9.60 o 
   5  10   3      367.07      363.83     16.59 o 
   6  10   3      694.21      691.96     26.24 o 
   7  10   3     2227.56     2268.80     36.32 o 
   8  10   3      476.59      475.92     18.88 o 
   9  10   3       95.88      104.35     10.59 o 
  10  10   3      188.51      267.87     18.53 o 
  11  10   3       80.45       91.28      7.94 o 
  12  10   3        0.08        4.65      4.52 o 
   1  11   3       52.97       67.95      5.31 o 
   2  11   3       72.11       41.89      5.11 o 
   3  11   3      394.38      371.39     14.62 o 
   4  11   3       10.36       16.33      5.15 o 
   5  11   3      232.11      269.26     14.82 o 
   6  11   3       84.48       75.96      8.36 o 
   7  11   3       35.83       32.62      9.27 o 
   8  11   3      606.66      629.03     21.33 o 
   9  11   3      698.64      738.68     22.76 o 
  10  11   3       14.06       36.45      6.79 o 
  11  11   3       21.00       10.41      4.88 o 
   0  12   3      170.80      200.64     12.78 o 
   1  12   3      697.94      720.42     16.03 o 
   2  12   3        9.38       12.77      4.03 o 
   3  12   3      279.79      278.37     14.78 o 
   4  12   3      131.29      132.87     11.16 o 
   5  12   3     3077.25     3054.17     55.00 o 
   6  12   3      294.43      266.43     14.19 o 
   7  12   3        0.01       27.08      7.37 o 
   8  12   3     1080.15     1151.08     41.06 o 
   9  12   3      174.28      171.17     11.05 o 
  10  12   3        9.67        3.79      4.65 o 
  11  12   3      144.69      174.65     15.11 o 
   1  13   3      231.09      204.13     10.03 o 
   2  13   3        7.60        8.66      3.77 o 
   3  13   3        1.95        8.18      4.60 o 
   4  13   3       33.54       31.58      5.04 o 
   5  13   3        2.44       29.74     15.27 o 
   6  13   3       21.57       20.16      4.85 o 
   7  13   3       18.35       25.32      6.72 o 
   8  13   3       43.28       48.32      8.54 o 
   9  13   3      148.78      153.43     11.18 o 
  10  13   3        8.07       15.54      5.65 o 
  11  13   3      163.06      200.11     14.74 o 
   0  14   3      705.59      649.46     17.80 o 
   1  14   3       15.91        6.67      3.33 o 
   2  14   3       21.11       20.39      4.31 o 
   3  14   3      908.27      976.79     22.74 o 
   4  14   3       24.48       18.30      4.59 o 
   5  14   3       53.38       47.89      6.54 o 
   6  14   3       42.23       59.40      7.11 o 
   7  14   3       38.11       36.18      7.99 o 
   8  14   3      153.35      164.89     11.72 o 
   9  14   3       49.55       50.54      6.63 o 
  10  14   3       65.68       74.20      6.64 o 
   1  15   3      359.73      336.47     15.71 o 
   2  15   3      105.41       89.85      6.80 o 
   3  15   3       11.51        8.94      4.31 o 
   4  15   3      150.30      130.12      8.79 o 
   5  15   3       78.66       81.76      8.04 o 
   6  15   3        4.91       17.84      5.22 o 
   7  15   3       30.15       24.14      6.29 o 
   8  15   3      147.45      184.41     17.23 o 
   9  15   3      295.67      336.55     12.27 o 
  10  15   3       55.61       68.38      7.57 o 
   0  16   3     1167.81     1069.56     75.17 o 
   1  16   3      114.31       82.58      8.63 o 
   2  16   3      356.23      340.78     13.80 o 
   3  16   3      472.00      456.15     14.16 o 
   4  16   3      100.67       92.13      6.59 o 
   6  16   3       31.51       30.47      5.69 o 
   7  16   3        1.78        1.88      5.41 o 
   8  16   3        0.56        6.95      4.48 o 
   9  16   3       36.25       41.78      5.66 o 
   1  17   3        7.78       18.61      6.00 o 
   2  17   3      329.58      314.72     12.12 o 
   3  17   3       44.49       41.18      4.81 o 
   4  17   3        4.31        2.23      3.55 o 
   5  17   3       26.14       25.09      4.96 o 
   6  17   3      426.07      487.76     15.19 o 
   7  17   3       39.70       52.45      6.62 o 
   8  17   3       85.61      125.48      6.68 o 
   0  18   3      311.11      290.34     20.22 o 
   2  18   3      148.27      143.17     10.13 o 
   3  18   3        2.09        7.50      3.63 o 
   4  18   3       82.06       68.35      6.27 o 
   5  18   3       30.93       36.03      4.90 o 
   6  18   3        9.61       13.31      3.71 o 
   7  18   3      490.05      587.99     17.74 o 
   1  19   3      158.50      155.94     10.90 o 
   2  19   3        1.54       19.14      7.09 o 
   3  19   3       95.13       98.97      7.46 o 
   4  19   3      247.80      288.29     15.78 o 
   5  19   3       19.05       27.66      5.60 o 
   6  19   3        1.50        1.00      5.82 o 
   0  20   3      512.09      502.97     27.35 o 
   2  20   3       63.10       68.67      6.60 o 
   3  20   3      186.62      237.13     10.50 o 
   4  20   3        6.01        8.82      4.60 o 
   1  21   3        3.47       10.65      3.91 o 
   2  21   3       77.80       82.85      9.74 o 
   0   0   4    20965.80    22935.13    154.73 o 
   1   0   4    10418.08    12210.83    336.99 o 
   2   0   4    28444.58    27104.69    531.31 o 
   3   0   4    20650.95    19455.23    111.34 o 
   4   0   4     2686.69     2354.34     37.05 o 
   5   0   4     1159.67     1105.37     23.17 o 
   6   0   4        1.51        3.37      3.82 o 
   7   0   4     1935.77     1760.11     40.10 o 
   8   0   4      563.13      508.74     20.30 o 
   9   0   4      254.57      238.73     23.10 o 
  10   0   4        3.21        4.23      7.96 o 
  11   0   4     1035.70      947.94     31.71 o 
  12   0   4      192.81      180.74     13.93 o 
  13   0   4      276.56      307.30     23.46 o 
  14   0   4       27.67       40.38     10.41 o 
   1   1   4     1166.42     1284.68     27.96 o 
   2   1   4      305.28      264.33      5.11 o 
   3   1   4    57578.15    55455.62    339.90 o 
   4   1   4      134.51      122.78      4.59 o 
   5   1   4      273.29      231.96      7.71 o 
   6   1   4       50.43       68.47      4.93 o 
   7   1   4        9.16       10.10      3.19 o 
   8   1   4      364.29      331.06     12.66 o 
   9   1   4       45.37       43.75      7.46 o 
  10   1   4      823.33      799.28     27.33 o 
  11   1   4       76.67       80.65      7.42 o 
  12   1   4      174.74      168.17     10.29 o 
  13   1   4        0.13       10.74      5.75 o 
  14   1   4      117.86      133.55      8.72 o 
   0   2   4    50116.57    53980.14    857.49 o 
   1   2   4    15453.09    15812.36    183.75 o 
   2   2   4    44145.11    44758.27    674.31 o 
   3   2   4    45362.27    44338.82    558.31 o 
   4   2   4       56.43       44.27      2.95 o 
   5   2   4      830.67      726.60     13.57 o 
   6   2   4     1083.97     1086.61     23.87 o 
   7   2   4     1150.15     1261.17     35.43 o 
   8   2   4        3.35        5.74      4.21 o 
   9   2   4      611.74      540.98     17.61 o 
  10   2   4       89.41       80.98      6.03 o 
  12   2   4      139.46      129.36      7.65 o 
  13   2   4       45.19       71.42      7.07 o 
  14   2   4       29.78       38.62      7.18 o 
   1   3   4     1780.68     1887.62     25.33 o 
   2   3   4    62425.50    60011.78    523.62 o 
   3   3   4     1227.31     1331.14     11.32 o 
   4   3   4     4724.98     4819.22     71.03 o 
   5   3   4     1772.49     1825.88     30.77 o 
   6   3   4     2748.87     2907.93     42.28 o 
   7   3   4      216.54      222.28      9.45 o 
   8   3   4      175.79      169.01      9.32 o 
   9   3   4        1.04        4.74      4.31 o 
  10   3   4      124.63      134.51      7.77 o 
  11   3   4       33.82       28.04      6.08 o 
  12   3   4       42.76       41.60      5.04 o 
  13   3   4        6.50        3.09      4.01 o 
   0   4   4      308.65      264.51      9.61 o 
   1   4   4     5746.79     5769.19     88.60 o 
   2   4   4     4609.58     4916.89     55.05 o 
   3   4   4     5080.86     5153.22     68.26 o 
   4   4   4     4803.15     5323.78     69.42 o 
   5   4   4       65.96       54.10      4.38 o 
   6   4   4        8.20        6.50      3.10 o 
   7   4   4       32.35       38.93      4.66 o 
   8   4   4      338.99      326.32     12.20 o 
   9   4   4      499.86      454.15     11.33 o 
  10   4   4       36.09       25.18      4.17 o 
  11   4   4       22.41       13.29      5.00 o 
  12   4   4      102.28      101.63      7.88 o 
  13   4   4      455.76      512.08     19.74 o 
   1   5   4    13317.26    13934.06    170.35 o 
   2   5   4     2003.03     2030.35     23.39 o 
   3   5   4     6644.67     6819.19     60.96 o 
   4   5   4     1007.87     1204.91     25.82 o 
   5   5   4      180.92      228.31      7.41 o 
   6   5   4       92.69       87.60      6.04 o 
   7   5   4       17.18       22.10      3.85 o 
   8   5   4      596.35      646.68     20.26 o 
   9   5   4        0.04       10.17      4.94 o 
  10   5   4      148.08      149.66      9.08 o 
  11   5   4       80.27       90.38      7.11 o 
  12   5   4       33.87       34.53      5.65 o 
  13   5   4        2.66        9.24      4.73 o 
   0   6   4     1295.78     1208.05     22.03 o 
   1   6   4     5527.20     5394.19     82.54 o 
   2   6   4       71.65      101.37      3.68 o 
   3   6   4     1411.79     1587.58     20.74 o 
   4   6   4     1389.66     1595.12     26.46 o 
   5   6   4      326.42      350.05     10.01 o 
   6   6   4      531.05      561.42     14.73 o 
   7   6   4       59.81       62.46      6.25 o 
   8   6   4      455.27      470.71     19.27 o 
   9   6   4      100.49       93.18      6.93 o 
  10   6   4      220.85      228.97     13.19 o 
  11   6   4       63.85       76.76      7.64 o 
  12   6   4      633.53      648.23     19.27 o 
   1   7   4     2858.53     3029.93     52.50 o 
   2   7   4      297.76      297.21      6.76 o 
   3   7   4     1256.42     1254.19     37.39 o 
   4   7   4     1822.13     2076.76     29.54 o 
   5   7   4     1190.07     1347.24     24.16 o 
   6   7   4      616.12      649.84     19.02 o 
   7   7   4        1.16        3.42      4.06 o 
   8   7   4      359.26      345.94     11.10 o 
   9   7   4     1991.73     1978.07     33.14 o 
  10   7   4       65.90       67.52      8.23 o 
  11   7   4        6.80       12.62      4.92 o 
  12   7   4      110.50      140.85     13.45 o 
  13   7   4       13.98       51.33      9.93 o 
   0   8   4      661.17      651.77     21.51 o 
   1   8   4      370.53      459.10      9.58 o 
   2   8   4      813.24      995.30     16.98 o 
   3   8   4      267.28      240.48      9.51 o 
   4   8   4      396.47      353.45     11.16 o 
   5   8   4      547.71      523.54     16.50 o 
   6   8   4     1128.00     1076.94     27.95 o 
   7   8   4     2859.47     2764.16     47.01 o 
   8   8   4      935.99      975.27     24.62 o 
  10   8   4       75.46       71.11      9.06 o 
  11   8   4        0.02        8.47      7.29 o 
  12   8   4        5.97        0.81      5.14 o 
  13   8   4       24.06       24.43      5.60 o 
   1   9   4     2408.65     2401.20     31.41 o 
   2   9   4     5673.88     5969.73     83.22 o 
   3   9   4     1872.34     2001.81     29.56 o 
   4   9   4        6.95        4.49      3.50 o 
   5   9   4      753.48      798.26     23.05 o 
   6   9   4      760.09      711.13     23.23 o 
   7   9   4      227.88      250.17     10.62 o 
   8   9   4     1852.67     1856.36     36.68 o 
   9   9   4       32.28       67.06     15.22 o 
  10   9   4       29.91       40.98      7.43 o 
  11   9   4       66.65       75.04      8.66 o 
  12   9   4        0.41        1.97      5.98 o 
   0  10   4     2830.71     2891.85     68.97 o 
   1  10   4       26.88       15.63      2.84 o 
   2  10   4       41.88       61.87      5.66 o 
   3  10   4     1085.34     1011.97     23.04 o 
   4  10   4       87.76       61.44      5.84 o 
   5  10   4       37.54       39.34      6.08 o 
   6  10   4       66.77       38.91      7.07 o 
   7  10   4     1259.00     1236.07     27.02 o 
   8  10   4      143.23      159.11     10.51 o 
   9  10   4      163.79      169.78     13.24 o 
  10  10   4      315.43      319.35     15.01 o 
  11  10   4      310.45      272.42     12.13 o 
   1  11   4      771.90      650.10     15.55 o 
   2  11   4        8.01        3.07      3.05 o 
   3  11   4        0.53        0.15      3.55 o 
   4  11   4      159.58      141.87     10.82 o 
   5  11   4      220.90      214.99     13.25 o 
   6  11   4       35.15       17.34      4.64 o 
   7  11   4      443.60      413.48     16.14 o 
   8  11   4        0.13        3.46      7.51 o 
   9  11   4      771.39      838.08     27.00 o 
  10  11   4      459.43      450.55     16.50 o 
  11  11   4       10.67        7.05      4.05 o 
   0  12   4      643.98      609.86     22.27 o 
   1  12   4      364.16      370.08     12.64 o 
   2  12   4      782.37      712.25     20.80 o 
   3  12   4      726.23      707.91     20.93 o 
   4  12   4     1227.54     1158.80     30.81 o 
   5  12   4        1.64       17.13      8.55 o 
   6  12   4      119.32      118.54      9.08 o 
   7  12   4     2776.73     2956.95     50.94 o 
   8  12   4      542.04      585.79     22.27 o 
   9  12   4        3.27        5.32      4.55 o 
  10  12   4        1.65        3.42      4.33 o 
  11  12   4      135.02      161.99      8.00 o 
   1  13   4       56.16       54.43      5.27 o 
   2  13   4      280.82      236.85     12.69 o 
   3  13   4      232.11      209.62      8.64 o 
   4  13   4      200.68      185.22     11.66 o 
   5  13   4       60.69       43.15      6.27 o 
   6  13   4        4.92        5.47      5.29 o 
   7  13   4      997.26     1071.72     27.48 o 
   8  13   4      802.32      825.17     34.41 o 
   9  13   4      106.37      120.89      8.80 o 
  10  13   4       93.84      106.19      8.42 o 
  11  13   4       19.83       30.49     11.77 o 
   0  14   4      317.89      300.48     18.00 o 
   1  14   4      148.47      102.47      8.09 o 
   2  14   4      140.24      120.24      7.77 o 
   3  14   4      639.43      581.43     17.68 o 
   4  14   4     1640.40     1585.71     39.86 o 
   5  14   4     1089.15     1117.37     26.65 o 
   6  14   4      405.26      446.67     16.80 o 
   7  14   4      750.63      803.97     23.31 o 
   8  14   4       24.72       27.83      6.85 o 
   9  14   4       37.26       33.49      6.04 o 
  10  14   4       52.46       59.73      6.01 o 
   2  15   4      489.99      455.60     14.76 o 
   3  15   4      338.70      331.74     12.88 o 
   4  15   4     1189.91     1264.31     26.11 o 
   5  15   4        8.60        8.74      5.28 o 
   6  15   4      234.24      250.98     12.43 o 
   7  15   4       24.77       22.30      5.36 o 
   8  15   4      932.50     1081.80     25.34 o 
   9  15   4      224.05      265.87     10.72 o 
   0  16   4      531.30      470.99     33.25 o 
   1  16   4        5.72        3.19      6.65 o 
   2  16   4      394.48      336.22     12.90 o 
   3  16   4      324.37      311.60     11.96 o 
   4  16   4      344.21      318.48     12.34 o 
   5  16   4       15.71       13.89      4.44 o 
   6  16   4        0.00        2.10      4.36 o 
   7  16   4       43.74       47.21      6.19 o 
   8  16   4       50.27       50.83      6.28 o 
   9  16   4       43.81       48.54      5.86 o 
   2  17   4       40.52       44.62      6.05 o 
   3  17   4       31.06       34.32      4.55 o 
   4  17   4       11.29        5.11      3.90 o 
   5  17   4        7.13        8.07      4.20 o 
   6  17   4       60.97       62.04      6.10 o 
   7  17   4      393.96      434.84     15.77 o 
   8  17   4      297.46      320.88     11.74 o 
   0  18   4      391.17      319.84     21.12 o 
   1  18   4        0.03        2.32      5.30 o 
   2  18   4        0.49        9.32      4.55 o 
   4  18   4       12.63        0.55      4.26 o 
   5  18   4        8.16        3.94      3.80 o 
   6  18   4      152.62      185.83      8.49 o 
   7  18   4       31.07       47.32      7.17 o 
   1  19   4      641.89      651.71     21.16 o 
   2  19   4      605.86      593.07     19.70 o 
   3  19   4        0.55        3.80      4.12 o 
   4  19   4       35.87       35.41      4.98 o 
   5  19   4       10.16        5.54      3.66 o 
   6  19   4       20.63       14.75      4.01 o 
   0  20   4       46.37       56.77     10.46 o  
   2  20   4       42.97       34.54      4.83 o 
   3  20   4       24.03       18.13      4.10 o 
   2  21   4       30.25       40.08      7.75 o 
   1   1   5    31780.81    31620.05    355.45 o 
   2   1   5    20429.54    19943.25    272.67 o 
   3   1   5    24594.60    24373.61    176.69 o 
   4   1   5      212.58      216.25      6.99 o 
   5   1   5       58.88       55.61      4.18 o 
   6   1   5     1502.17     1483.28     21.32 o 
   7   1   5        2.00        1.26      3.34 o 
   8   1   5        7.67        5.79      3.59 o 
   9   1   5      168.87      161.42      8.40 o 
  11   1   5      280.19      257.44     10.78 o 
  12   1   5        8.75        5.34      4.55 o 
  13   1   5       19.25       28.78      6.69 o 
  14   1   5       12.59       14.74      4.42 o 
   0   2   5     6550.82     6930.94    132.06 o 
   1   2   5     1844.97     1771.03     33.04 o 
   2   2   5    26838.87    26504.13    318.69 o 
   3   2   5     7986.82     7350.72     77.76 o 
   4   2   5     1834.67     1822.40     19.29 o 
   5   2   5      807.05      875.96     16.88 o 
   6   2   5      520.56      582.83     14.82 o 
   8   2   5      389.63      366.83     12.65 o 
   9   2   5       35.72       33.52      4.06 o 
  10   2   5        9.86        3.95      3.93 o 
  11   2   5      203.99      180.50     10.32 o 
  12   2   5        2.01        3.37      3.71 o 
  13   2   5       26.82       20.90      5.39 o 
  14   2   5      251.31      322.56     17.41 o 
   1   3   5    18037.90    18836.70    287.51 o 
   2   3   5      367.65      364.45      5.68 o 
   3   3   5       29.63       30.20      2.31 o 
   4   3   5      229.14      239.30      5.76 o 
   5   3   5      682.21      663.71     13.97 o 
   6   3   5     2503.75     2669.42     39.77 o 
   7   3   5       41.71       46.85      4.82 o 
   8   3   5      169.53      189.09      8.45 o 
   9   3   5      330.14      319.23      8.99 o 
  10   3   5      113.76      111.28      7.74 o 
  11   3   5      204.36      197.53     12.15 o 
  12   3   5       46.66       58.24      6.02 o 
   0   4   5     8278.59     9038.70    113.93 o 
   1   4   5    19787.15    20493.03    275.42 o 
   2   4   5    11721.65    11849.24    121.24 o 
   3   4   5     1644.86     1758.76     16.07 o 
   4   4   5    16878.17    17958.69    188.22 o 
   5   4   5     1442.00     1546.12     20.56 o 
   6   4   5      381.03      348.41     10.68 o 
   7   4   5      607.06      594.91     15.40 o 
   9   4   5       40.31       40.33      4.38 o 
  10   4   5      376.64      339.07     14.88 o 
  11   4   5       22.75       23.48      5.12 o 
  13   4   5        7.88       12.83      4.83 o 
   1   5   5      608.39      751.35     11.05 o 
   2   5   5     1795.13     1775.34     24.91 o 
   3   5   5      637.96      568.31     12.80 o 
   4   5   5     4991.98     5478.75     79.38 o 
   5   5   5     2172.77     2046.82     25.81 o 
   6   5   5     2181.46     2159.40     31.82 o 
   7   5   5      292.64      327.13     11.98 o 
   8   5   5      100.15       92.73      8.35 o 
   9   5   5       78.81       69.28      5.94 o 
  10   5   5      552.07      526.89     17.27 o 
  11   5   5      311.39      333.48     14.20 o 
  12   5   5       31.52       36.12      5.32 o 
  13   5   5       57.36       73.88      5.83 o 
   0   6   5     2071.64     2281.95     26.14 o 
   1   6   5     1913.00     2002.66     23.77 o 
   2   6   5        1.63        6.23      1.92 o 
   3   6   5     1643.79     1846.42     25.20 o 
   4   6   5      974.89     1159.79     20.07 o 
   5   6   5       69.94       63.76      5.07 o 
   6   6   5       90.90      123.54      7.74 o 
   7   6   5       17.57       13.74      3.67 o 
   9   6   5      316.00      296.57     11.07 o 
  10   6   5       31.75       24.83      6.14 o 
  11   6   5      506.63      541.73     19.47 o 
  12   6   5      540.23      655.46     24.03 o 
  13   6   5       19.58       24.75      5.26 o 
   1   7   5      122.87      124.97      4.91 o 
   2   7   5     6500.63     6810.75     77.70 o 
   3   7   5      181.69      207.33      9.45 o 
   4   7   5     3471.07     3987.13     47.16 o 
   5   7   5     1478.79     1504.21     23.25 o 
   6   7   5     2054.40     1915.14     30.23 o 
   7   7   5      157.12      158.62     10.34 o 
   8   7   5     1027.22      974.31     18.68 o 
   9   7   5       25.53       32.64      6.16 o 
  10   7   5       23.74       21.94      5.62 o 
  11   7   5       40.22       42.87      6.16 o 
  12   7   5      510.73      521.99     24.65 o 
  13   7   5      348.47      430.03     22.24 o 
   0   8   5      560.48      550.80     16.87 o 
   1   8   5      661.53      704.94     12.79 o 
   2   8   5     3109.08     3405.19     81.79 o 
   3   8   5     1881.63     1880.84     34.21 o 
   4   8   5      720.27      762.70     15.30 o 
   5   8   5      799.28      738.04     16.61 o 
   6   8   5        3.56       15.43      4.86 o 
   7   8   5      193.75      223.78     13.72 o 
   8   8   5      350.03      355.31     15.12 o 
   9   8   5        0.35       -5.01      5.01 o 
  10   8   5      154.52      159.87     12.46 o 
  11   8   5      217.93      248.97     13.89 o 
  12   8   5        1.72        4.23      5.08 o 
  13   8   5        6.50       19.41      5.18 o 
   1   9   5      573.64      601.83     12.89 o 
   2   9   5      180.53      200.85      8.88 o 
   3   9   5     6366.14     6821.09     96.56 o 
   4   9   5       71.68       69.14      5.62 o 
   5   9   5       15.96       10.55      4.11 o 
   6   9   5     1442.83     1431.17     33.14 o 
   7   9   5     1156.95     1177.81     20.10 o 
   8   9   5       12.70       31.03      7.35 o 
   9   9   5      629.99      652.11     22.03 o 
  10   9   5       28.78       22.88      6.77 o 
  11   9   5       46.03       30.75      5.91 o 
  12   9   5       28.70       33.42      5.39 o 
   0  10   5      586.72      664.09     18.77 o 
   1  10   5        4.90        2.09      2.77 o 
   2  10   5       50.03       49.71      6.33 o 
   3  10   5       82.22       65.11      5.91 o 
   4  10   5     1986.53     1946.13     40.40 o 
   5  10   5        1.82        4.31      4.47 o 
   6  10   5      120.59      138.95     12.22 o 
   7  10   5      100.25       93.34      7.84 o 
   8  10   5       21.12       21.46      5.38 o 
   9  10   5      464.82      485.54     20.89 o 
  10  10   5      167.24      184.35     12.53 o 
  11  10   5       21.98       11.57      4.36 o 
  12  10   5       15.82       21.67      5.04 o 
   1  11   5      170.54      162.78      8.32 o 
   2  11   5      188.52      193.24     10.59 o 
   3  11   5        1.12        7.85      3.78 o 
   4  11   5      772.39      846.44     22.85 o 
   5  11   5      447.79      398.71     17.55 o 
   6  11   5      925.08      891.51     21.71 o 
   7  11   5      414.40      429.57     14.56 o 
   8  11   5       56.66       58.86      6.76 o 
   9  11   5        3.42        3.98      6.14 o 
  10  11   5        3.59        3.45      4.81 o 
  11  11   5       39.85       43.59      5.21 o 
  12  11   5        4.81        9.84      7.41 o 
   0  12   5       23.69       11.02      5.12 o 
   1  12   5       33.28       25.39      4.41 o 
   2  12   5      376.40      390.89     15.43 o 
   3  12   5      693.11      728.02     21.55 o 
   4  12   5     2042.29     2144.16     45.27 o 
   5  12   5      313.03      321.86     15.11 o 
   6  12   5      624.21      645.19     20.22 o 
   7  12   5      158.41      188.82     11.04 o 
   8  12   5        4.17       11.34      5.23 o 
   9  12   5       23.85       11.25      6.21 o 
  10  12   5       12.48        5.50      4.43 o 
   1  13   5        1.21        3.44      3.91 o 
   2  13   5      692.19      713.69     21.58 o 
   3  13   5        0.79        2.49      3.32 o 
   4  13   5      992.37      988.52     36.74 o 
   5  13   5       62.33       60.63      7.21 o 
   6  13   5       91.80       91.97      7.83 o 
   7  13   5      223.58      217.43     12.96 o 
   8  13   5        9.90       13.93      6.32 o 
   9  13   5       19.17       10.25      5.21 o 
  10  13   5      111.82      122.26      7.86 o 
  11  13   5       61.97       82.19     14.23 o 
   0  14   5     1122.01     1004.83     46.84 o 
   2  14   5     1844.73     1722.34     38.43 o 
   3  14   5      726.45      804.39     21.90 o 
   4  14   5      649.66      694.52     22.49 o 
   5  14   5       37.06       30.92      6.37 o 
   6  14   5      444.98      463.62     17.17 o 
   7  14   5      123.82      116.86      9.71 o 
   8  14   5        6.21        1.86      5.61 o 
   9  14   5       32.50       27.76      6.77 o 
  10  14   5       29.52       35.88      5.04 o 
   1  15   5      279.45      283.10     14.62 o 
   2  15   5       81.67       76.75      6.41 o 
   3  15   5     1780.51     1746.18     29.01 o 
   4  15   5       90.24      115.42      8.94 o 
   5  15   5     1124.41     1138.54     26.56 o 
   6  15   5      112.36      107.11      8.77 o 
   7  15   5       69.93       79.91      7.60 o 
   8  15   5      126.65      142.67      9.26 o 
   9  15   5        1.65        1.42      3.46 o 
   0  16   5     1071.16     1081.71     49.49 o 
   1  16   5      469.95      490.36     21.23 o 
   3  16   5       12.91       11.87      4.93 o 
   4  16   5     1176.30     1136.15     23.14 o 
   5  16   5        5.22       10.27      4.56 o 
   6  16   5       74.40       92.91      8.27 o 
   7  16   5      131.56      163.86      9.92 o 
   8  16   5      168.62      178.18     10.93 o 
   1  17   5        5.28       13.25      6.20 o 
   3  17   5      225.63      225.66     10.21 o 
   4  17   5        8.29        8.29      3.90 o 
   5  17   5        3.65        2.39      4.54 o 
   6  17   5        3.16        5.30      3.75 o 
   7  17   5      156.74      176.29     10.14 o 
   8  17   5       37.20       38.00      7.49 o 
   0  18   5      225.50      200.84     20.82 o 
   1  18   5        3.54        1.10      5.35 o 
   2  18   5       32.38       30.22      5.36 o 
   3  18   5        0.52        0.11      3.54 o 
   4  18   5       31.19       33.91      6.39 o 
   5  18   5       25.37       31.82      5.99 o 
   6  18   5       61.74       80.09      5.72 o 
   7  18   5       44.44       44.97      6.66 o 
   1  19   5       91.91      103.28      9.04 o 
   2  19   5       58.31       73.65      7.83 o 
   3  19   5       40.47       21.40      4.29 o 
   4  19   5        2.41        2.49      4.71 o 
   5  19   5       94.32      112.98      7.61 o 
   6  19   5       89.89       89.90     10.13 o 
   0  20   5       37.63       48.78      9.89 o 
   1  20   5       96.53      111.56      8.07 o 
   2  20   5        0.23        0.23      4.28 o 
   3  20   5       34.07       32.80      5.39 o 
   4  20   5        6.20        4.98      5.41 o 
   1  21   5       64.15       52.32      8.12 o 
   0   0   6    45918.80    47676.27    234.88 o 
   1   0   6      188.46      125.12      8.22 o 
   2   0   6      650.88      613.38     10.68 o 
   3   0   6    69811.99    67651.80    873.41 o 
   4   0   6     8235.15     7899.26     72.74 o 
   5   0   6     6588.34     6665.08     91.94 o 
   6   0   6       16.03       11.51      4.76 o 
   7   0   6      910.92      814.89     32.53 o 
   8   0   6       73.20       72.74     10.17 o 
   9   0   6      173.84      133.28     10.90 o 
  10   0   6      373.50      352.14     18.68 o 
  11   0   6     1113.68     1003.02     32.64 o 
  12   0   6      262.26      278.51     18.69 o 
  13   0   6       64.45       81.39     13.95 o 
  14   0   6       18.58       29.47     10.20 o 
   1   1   6     6968.08     6825.96    139.40 o 
   2   1   6    11434.61    11359.20    192.61 o 
   3   1   6    11204.81    10739.85     83.28 o 
   4   1   6      435.90      391.42      7.89 o 
   5   1   6      281.08      215.18      9.11 o 
   6   1   6     5447.80     5717.08     60.30 o 
   7   1   6      169.44      115.73      7.43 o 
   8   1   6      147.33      147.85      9.69 o 
   9   1   6      506.55      471.59     11.02 o 
  10   1   6       29.52       21.36      4.76 o 
  11   1   6      273.86      265.27     10.84 o 
  12   1   6        4.53        2.03      4.65 o 
  13   1   6      168.18      171.99     10.70 o 
  14   1   6        3.08        1.98      4.87 o 
   0   2   6    11376.29    11508.29    252.98 o 
   1   2   6      126.42      110.48      3.56 o 
   2   2   6     7615.71     7954.77     91.77 o 
   3   2   6       10.76       31.74      2.10 o 
   4   2   6     1678.45     1637.05     24.46 o 
   5   2   6     1109.46     1175.38     21.26 o 
   6   2   6      361.21      300.58     10.99 o 
   7   2   6      223.96      188.36      8.73 o 
   8   2   6        5.44        1.43      3.18 o 
   9   2   6       83.25       89.86      5.67 o 
  10   2   6     1043.17     1060.32     19.35 o 
  12   2   6       17.12       30.23      4.54 o 
  13   2   6      159.42      156.72     12.45 o 
   1   3   6    10516.41    10387.51     79.29 o 
   2   3   6       42.11       67.73      2.70 o 
   3   3   6     3076.41     3140.33     22.91 o 
   4   3   6     1783.49     1877.44     23.82 o 
   5   3   6     1340.04     1255.00     19.47 o 
   6   3   6     1866.00     2006.87     31.09 o 
   7   3   6       65.81       58.80      5.32 o 
   8   3   6      165.83      149.95      8.01 o 
   9   3   6      141.93      115.20      5.94 o 
  10   3   6      160.14      136.34      8.28 o 
  11   3   6      646.68      671.20     23.92 o 
  12   3   6      293.52      286.50     11.39 o 
  13   3   6       54.51       58.87      5.17 o 
   0   4   6     4854.46     5075.02     89.81 o 
   1   4   6     4309.48     4496.06    102.91 o 
   2   4   6       34.42       26.89      2.17 o 
   3   4   6      173.02      154.71      4.76 o 
   4   4   6     8341.81     8771.66     92.61 o 
   5   4   6    17693.45    18401.58    119.90 o 
   6   4   6      913.02      923.99     17.46 o 
   7   4   6        9.39       16.44      3.67 o 
   8   4   6      626.18      566.57     16.17 o 
   9   4   6      489.64      469.53     12.97 o 
  10   4   6       40.43       39.30      5.51 o 
  11   4   6      504.83      555.56     17.17 o 
  12   4   6       44.27       64.30      6.04 o 
  13   4   6       60.89       77.49      7.30 o 
   1   5   6     4782.00     4648.11     55.60 o 
   2   5   6      766.76      795.11     14.70 o 
   3   5   6     4194.99     4571.26     34.98 o 
   4   5   6       96.51      140.59      5.40 o 
   5   5   6     3313.86     3616.55     72.98 o 
   6   5   6      114.67      153.56      8.04 o 
   7   5   6      301.07      369.81     13.60 o 
   8   5   6      134.57      145.11      9.27 o 
   9   5   6      275.38      248.79     10.90 o 
  11   5   6      347.28      382.17     15.15 o 
  12   5   6        2.67        0.09      4.79 o 
  13   5   6      135.91      120.44      8.22 o 
   0   6   6    11342.23    11831.36    208.33 o 
   1   6   6      779.05      770.84     10.85 o 
   2   6   6     2986.11     3217.21     25.75 o 
   3   6   6     1491.51     1655.96     23.88 o 
   4   6   6    13513.13    14783.03    311.48 o 
   5   6   6     5231.98     5598.58    114.89 o 
   6   6   6      375.99      407.39     13.76 o 
   7   6   6      414.18      447.55     16.98 o 
   8   6   6      908.56      948.11     16.85 o 
   9   6   6      179.60      175.92      9.25 o 
  10   6   6      562.73      541.91     20.30 o 
  11   6   6       28.25       23.53      6.98 o 
  12   6   6      153.22      166.50     12.42 o 
  13   6   6       73.57       72.17      9.09 o 
   1   7   6     3291.52     3431.98     43.10 o 
   2   7   6      212.60      191.54      7.19 o 
   3   7   6      434.94      495.12     12.99 o 
   4   7   6      502.81      599.69     12.38 o 
   5   7   6      326.00      314.47     10.92 o 
   6   7   6        1.12        4.10      3.43 o 
   7   7   6     1379.82     1389.41     31.18 o 
   8   7   6      178.20      174.99     10.86 o 
   9   7   6      265.42      228.89     10.35 o 
  11   7   6      207.08      195.87     11.65 o 
  12   7   6      160.67      190.75     12.05 o 
  13   7   6      228.29      253.61     16.97 o 
   0   8   6      358.52      318.79     11.62 o 
   1   8   6     2567.62     2638.24     25.80 o 
   2   8   6      811.74      839.22     17.14 o 
   3   8   6     2362.79     2617.98     57.37 o 
   4   8   6      683.83      634.70     14.13 o 
   5   8   6      901.63      957.96     18.21 o 
   6   8   6       79.41       83.71      7.71 o 
   7   8   6      250.10      259.29     14.54 o 
   8   8   6       14.92       15.39      5.37 o 
   9   8   6      300.90      317.22     14.49 o 
  10   8   6      280.83      292.05     14.77 o 
  11   8   6      293.97      315.70     17.39 o 
  12   8   6      324.68      353.45     22.69 o 
   1   9   6      725.11      607.16     13.31 o 
   2   9   6     1158.04     1105.40     20.54 o 
   3   9   6      104.99       88.50      7.04 o 
   4   9   6        1.19        8.65      3.08 o 
   5   9   6        7.14        7.11      3.52 o 
   6   9   6       88.77       73.81      8.48 o 
   7   9   6     1261.87     1191.22     25.02 o 
   8   9   6      263.26      250.84     13.05 o 
   9   9   6      161.80      164.03     10.84 o 
  10   9   6      191.67      184.99     11.77 o 
  11   9   6       39.73       53.93      7.47 o 
  12   9   6        0.38        4.88      4.57 o 
   0  10   6      780.42      618.61     18.36 o 
   1  10   6       77.03      114.80      6.71 o 
   2  10   6      126.42      125.88      7.76 o 
   3  10   6      215.75      187.23      9.61 o 
   4  10   6       72.55       67.54      5.92 o 
   5  10   6       15.31       20.01      4.91 o 
   6  10   6      111.37      119.22      8.84 o 
   7  10   6      535.55      547.73     18.37 o 
   8  10   6      472.49      477.39     19.04 o 
   9  10   6        0.65        5.79      5.26 o 
  10  10   6       18.66       17.89      5.97 o 
  11  10   6       66.17       45.96      5.65 o 
  12  10   6       80.95      104.77      8.92 o 
   1  11   6        0.03        4.85      3.18 o 
   2  11   6      208.79      222.52     11.45 o 
   3  11   6      910.18      913.91     21.45 o 
   4  11   6      110.57       92.48      7.37 o 
   5  11   6     1231.89     1150.23     27.28 o 
   6  11   6      502.20      531.59     18.13 o 
   7  11   6      151.54      158.10      9.11 o 
   8  11   6       84.83       98.39      9.39 o 
   9  11   6      348.32      334.76     15.31 o 
  10  11   6       61.26       55.64      7.04 o 
   0  12   6        0.64        2.11      4.71 o 
   1  12   6       12.91        9.41      3.28 o 
   2  12   6      214.39      177.68     10.04 o 
   3  12   6     2197.12     2216.73     37.58 o 
   4  12   6     2259.85     2247.74     41.50 o 
   5  12   6      182.78      195.20     12.32 o 
   6  12   6       27.90       35.85      5.74 o 
   7  12   6       48.85       46.81      6.27 o 
   8  12   6       42.48       33.38      5.61 o 
   9  12   6       13.18        6.52      4.18 o 
  10  12   6       81.15       77.90      6.18 o 
  11  12   6       25.64       22.83      4.47 o 
   1  13   6      178.27      171.94      9.98 o 
   2  13   6       39.56       35.34      4.69 o 
   3  13   6     2224.17     2073.21     32.06 o 
   4  13   6        3.71        5.68      5.35 o 
   5  13   6      106.00       94.80      9.12 o 
   6  13   6       81.86       88.48      7.97 o 
   7  13   6      100.50      106.15      8.24 o 
   8  13   6       22.18       33.44      6.01 o 
   9  13   6       47.60       58.51      6.57 o 
  10  13   6       43.60       57.71      6.50 o 
   0  14   6       44.95       30.67      8.01 o 
   1  14   6      161.05      157.57     10.16 o 
   2  14   6      258.52      217.79     10.97 o 
   3  14   6       78.33       91.85      7.73 o 
   4  14   6       74.49       71.36      8.12 o 
   5  14   6     1131.17     1207.21     28.93 o 
   6  14   6      594.99      602.91     19.51 o 
   7  14   6       24.08       24.16      5.44 o 
   8  14   6       24.63       24.50      5.74 o 
   9  14   6        0.77        2.00      4.75 o 
  10  14   6       91.99      118.27      8.13 o 
   1  15   6     1320.63     1236.99     29.86 o 
   3  15   6      490.99      496.52     16.54 o 
   4  15   6       39.41       41.91      6.65 o 
   5  15   6      116.49      117.66      8.82 o 
   6  15   6       87.67      100.09      7.90 o 
   7  15   6       76.68       72.36      7.02 o 
   8  15   6       17.99       18.17      4.44 o 
   9  15   6       50.95       53.49      5.81 o 
   0  16   6        6.67       10.49     10.65 o 
   1  16   6      506.44      495.24     21.18 o 
   2  16   6        6.40       10.45      5.17 o 
   3  16   6       17.55       20.00      4.90 o 
   4  16   6      524.74      536.46     17.12 o 
   5  16   6        6.19        2.54      4.31 o 
   6  16   6       13.98       17.00      4.30 o 
   7  16   6      239.72      258.55     10.78 o 
   9  16   6       15.52       12.29     10.88 o 
   1  17   6      161.39      142.11     11.50 o 
   2  17   6      248.92      242.81     13.12 o 
   3  17   6       18.89       10.37      4.16 o 
   4  17   6       75.92       76.75      7.34 o 
   5  17   6      161.86      159.42      9.77 o 
   6  17   6      227.65      266.49     11.94 o 
   7  17   6        4.23       10.83      4.13 o 
   8  17   6       28.17       30.55      5.01 o 
   0  18   6      694.56      632.26     35.69 o 
   1  18   6        6.77        5.53      5.31 o 
   2  18   6      176.43      179.68     11.06 o 
   3  18   6       26.67       31.08      5.17 o 
   4  18   6        3.30        1.07      4.24 o 
   5  18   6       18.19       31.87      5.73 o 
   6  18   6       38.18       40.12      7.32 o 
   7  18   6      122.78      142.21     10.05 o 
   1  19   6        7.62        5.01      4.70 o 
   2  19   6        4.48        3.60      4.59 o 
   3  19   6       20.15       26.82      5.30 o 
   4  19   6        5.63        9.91      4.62 o 
   6  19   6       70.75       77.04      9.30 o 
   0  20   6       32.64       33.04      8.46 o 
   1  20   6       72.16       59.97      5.44 o 
   3  20   6       23.20       24.82      5.76 o 
   4  20   6        6.29       11.35      6.50 o 
   1   1   7      133.40      132.64      4.19 o 
   2   1   7        0.49        5.54      1.73 o 
   3   1   7    11159.22    10870.96    127.02 o 
   4   1   7       96.50       84.65      5.05 o 
   5   1   7     5088.68     5150.38     46.26 o 
   6   1   7      320.01      302.47     13.11 o 
   7   1   7       12.98       21.89      4.21 o 
   8   1   7        2.19        0.73      4.10 o 
  10   1   7       76.58       59.86      5.97 o 
  11   1   7       22.64       14.84      4.92 o 
  12   1   7        5.30        3.39      4.79 o 
  13   1   7       11.77        7.52      4.11 o 
   0   2   7    47366.03    46812.85    654.35 o 
   1   2   7     9550.45     9198.61     88.97 o 
   2   2   7       29.64       47.81      2.83 o 
   3   2   7      507.95      467.96      8.03 o 
   4   2   7      114.55       97.79      4.76 o 
   5   2   7       83.37       73.19      5.08 o 
   6   2   7       73.35       54.25      4.91 o 
   7   2   7       11.87       10.57      4.02 o 
   8   2   7      295.81      266.96     11.91 o 
   9   2   7       97.29       81.30      4.95 o 
  10   2   7      323.39      296.81     10.11 o 
  11   2   7       87.38       69.61      7.25 o 
  12   2   7      701.62      703.00     16.75 o 
  13   2   7        7.27       10.68      4.15 o 
   1   3   7    13973.68    14558.36    139.06 o 
   2   3   7     1733.91     1746.27     19.31 o 
   3   3   7       68.29      124.32      4.20 o 
   4   3   7      190.92      246.37      6.15 o 
   5   3   7    10156.21    10555.67     83.69 o 
   6   3   7      539.94      553.76     14.27 o 
   7   3   7       66.27       77.42      5.78 o 
   8   3   7      168.02      174.48      8.70 o 
   9   3   7       33.14       31.29      4.06 o 
  10   3   7      109.03      118.72      8.82 o 
  11   3   7       60.27       43.82      6.48 o 
  12   3   7       33.88       42.04      5.39 o 
  13   3   7      295.80      310.73     11.74 o 
   0   4   7     5215.21     4962.00    104.90 o 
   1   4   7     1030.28      965.91     14.55 o 
   2   4   7        0.28        4.87      1.52 o 
   3   4   7     1254.57     1348.85     16.25 o 
   4   4   7      129.72      120.14      5.26 o 
   5   4   7     3530.31     3695.83     36.36 o 
   6   4   7      169.46      218.75      9.78 o 
   7   4   7     1148.66     1198.86     23.63 o 
   8   4   7      556.61      517.60     16.65 o 
  10   4   7       24.57       14.87      5.09 o 
  11   4   7       18.17       26.89      5.82 o 
  12   4   7      489.11      511.75     14.02 o 
  13   4   7        6.77       16.63      3.45 o 
   1   5   7     2582.64     2705.77     26.50 o 
   2   5   7      144.50      162.47      4.89 o 
   3   5   7     3241.87     3703.17     34.67 o 
   4   5   7      958.32     1136.34     15.88 o 
   5   5   7     2191.05     2220.46     40.05 o 
   6   5   7       21.90       24.99      4.08 o 
   7   5   7        0.01        0.72      3.73 o 
   8   5   7       15.92        8.01      3.78 o 
   9   5   7      450.91      402.52     13.55 o 
  10   5   7      113.25      121.10      8.55 o 
  11   5   7       13.05       11.13      4.72 o 
  12   5   7       58.14       66.92      5.64 o 
  13   5   7       16.73       14.12      4.05 o 
   0   6   7    10368.88    10823.77    174.00 o 
   1   6   7      737.68      628.30     10.12 o 
   2   6   7       42.69       32.69      3.09 o 
   3   6   7     4623.74     5020.20     68.62 o 
   4   6   7      783.99      962.33     17.99 o 
   5   6   7        5.50       16.33      3.97 o 
   6   6   7      186.26      189.14      9.74 o 
   7   6   7       65.18       62.82      6.28 o 
   8   6   7       37.33       32.39      4.31 o 
   9   6   7       21.16       14.94      4.76 o 
  10   6   7       79.34       74.35      8.07 o 
  11   6   7      291.67      301.78     15.88 o 
  12   6   7        3.94       11.38      5.40 o 
  13   6   7      134.32      180.40     13.93 o 
   1   7   7     1024.05     1161.65     15.92 o 
   2   7   7    14337.22    15752.63    134.45 o 
   3   7   7      332.65      384.88     11.58 o 
   4   7   7     2682.26     2894.90     31.48 o 
   5   7   7       46.91       37.70      4.58 o 
   6   7   7      471.57      457.09     15.18 o 
   7   7   7        9.56       13.84      4.23 o 
   8   7   7       52.60       31.73      6.35 o 
   9   7   7      437.41      418.58     16.67 o 
  10   7   7       67.58       64.23      7.95 o 
  11   7   7       48.01       51.81      7.79 o 
  12   7   7      383.92      402.86     14.49 o 
  13   7   7        0.10        6.70      4.45 o 
   0   8   7     2821.60     3077.53     44.51 o 
   1   8   7     1313.13     1225.69     17.09 o 
   2   8   7      749.73      687.24     15.11 o 
   3   8   7        9.60       11.05      3.55 o 
   4   8   7      179.48      205.27      7.92 o 
   5   8   7       20.68       16.08      3.65 o 
   6   8   7      211.27      205.94     10.70 o 
   7   8   7       14.28       11.77      4.25 o 
   9   8   7        2.74        3.98      5.69 o 
  10   8   7      381.84      387.21     18.50 o 
  11   8   7       15.21       13.68      6.83 o 
  12   8   7      168.53      182.47     16.76 o 
   1   9   7       10.53        5.77      2.67 o 
   2   9   7     1522.83     1664.89     25.71 o 
   3   9   7        4.48       12.54      4.95 o 
   4   9   7       22.38       29.98      4.06 o 
   5   9   7      118.99       86.21      6.50 o 
   6   9   7      295.08      272.58     14.77 o 
   7   9   7       78.43       85.28      6.88 o 
   8   9   7      134.58      128.50      9.74 o 
   9   9   7      185.03      191.56     11.55 o 
  10   9   7      241.69      248.45     13.44 o 
  11   9   7       14.75       19.66      8.09 o 
  12   9   7        0.02        4.06      4.53 o 
   0  10   7      387.56      342.71     14.29 o 
   1  10   7      482.98      448.16     12.85 o 
   2  10   7      757.99      792.38     18.64 o 
   3  10   7        0.40        4.56      3.43 o 
   4  10   7      179.23      176.28      8.96 o 
   5  10   7        0.38        1.15      3.84 o 
   6  10   7       45.57       63.48      6.07 o 
   8  10   7        2.71        1.58      4.56 o 
  10  10   7       39.08       38.08      6.76 o 
  12  10   7       59.42       76.13     11.38 o 
   1  11   7       69.14       79.91      6.23 o 
   2  11   7     2226.51     2054.19     47.03 o 
   3  11   7     1041.16     1040.58     23.42 o 
   4  11   7      714.61      703.99     19.18 o 
   5  11   7       56.94       51.13      5.19 o 
   6  11   7     1085.54     1168.76     27.10 o 
   7  11   7       20.74       11.07      4.67 o 
   8  11   7        4.44       11.00      5.45 o 
   9  11   7       26.08       23.85      5.58 o 
  10  11   7       36.43       40.11      6.04 o 
  11  11   7       77.77       73.33      6.57 o 
   0  12   7      326.89      296.03     16.11 o 
   1  12   7      127.16      113.52      6.95 o 
   2  12   7      159.64      147.53     10.10 o 
   3  12   7      449.15      416.35     16.57 o 
   4  12   7     4256.63     4106.48     43.91 o 
   5  12   7     1612.25     1573.87     42.60 o 
   6  12   7       12.91       11.28      5.38 o 
   7  12   7     1035.28     1053.62     23.88 o 
   8  12   7       37.60       36.84      5.87 o 
   9  12   7       56.84       51.24      6.48 o 
  10  12   7       22.97       25.21      4.63 o 
  11  12   7        6.86        7.09      4.09 o 
   1  13   7        3.66        7.04      6.60 o 
   2  13   7      180.21      171.99      7.83 o 
   3  13   7      274.76      299.31     13.67 o 
   4  13   7      580.93      522.16     19.81 o 
   5  13   7     1701.99     1668.58     35.17 o 
   6  13   7      115.87      102.71      9.55 o 
   7  13   7      139.29      141.33      8.62 o 
   8  13   7        8.08       14.19      5.62 o 
  10  13   7       14.23       18.25      3.86 o 
   0  14   7      124.65      108.25     13.53 o 
   1  14   7        6.14        7.50      5.12 o 
   2  14   7      104.74       82.21      7.68 o 
   3  14   7      123.51      109.02      8.66 o 
   4  14   7       52.18       61.86      7.41 o 
   5  14   7      520.28      513.49     17.39 o 
   6  14   7     1603.84     1758.57     30.78 o 
   7  14   7       13.29       13.99      4.29 o 
   8  14   7      106.74      119.83      8.50 o 
   9  14   7       23.56       35.54      5.90 o 
  10  14   7       20.33       18.44      4.22 o 
   1  15   7      122.63      133.07     10.13 o 
   2  15   7       40.63       28.77      5.42 o 
   3  15   7      786.40      820.72     20.95 o 
   4  15   7       32.72       28.66      5.59 o 
   5  15   7      450.49      445.73     15.81 o 
   6  15   7       73.36       84.46      7.28 o 
   7  15   7       41.73       44.95      5.70 o 
   8  15   7        0.04        2.43      4.61 o 
   9  15   7       85.24       96.82      7.02 o 
   0  16   7      219.54      196.20     17.52 o 
   1  16   7     1779.97     1687.47     35.09 o 
   2  16   7      458.14      452.49     18.30 o 
   3  16   7      148.12      136.90      9.65 o 
   4  16   7     1750.11     1674.86     33.84 o 
   5  16   7      269.93      283.76     13.10 o 
   6  16   7        5.31        9.68      4.43 o 
   7  16   7      194.93      181.86      9.81 o 
   8  16   7      172.97      160.40      9.90 o 
   1  17   7        2.47        4.19      5.81 o 
   2  17   7      365.72      321.91     15.00 o 
   3  17   7      389.64      390.52     15.01 o 
   4  17   7       11.60       14.06      5.17 o 
   5  17   7       57.35       60.78      7.28 o 
   6  17   7      123.20      119.63      9.28 o 
   7  17   7       70.96       68.25      6.43 o 
   8  17   7        6.27        3.31      7.40 o 
   1  18   7      280.40      227.87     13.35 o 
   2  18   7       27.52       17.59      4.37 o 
   3  18   7       58.09       64.06      7.22 o 
   4  18   7       68.30       61.09      6.54 o 
   6  18   7       50.04       43.59      5.31 o 
   7  18   7       17.47       28.41      7.09 o 
   2  19   7       11.85       11.29      3.61 o 
   3  19   7       27.19       12.76      4.29 o 
   4  19   7       27.40       21.37      5.48 o 
   5  19   7       35.16       41.95      5.48 o 
   0  20   7       58.13       47.64      5.90 o 
   1  20   7      145.50      138.73      7.59 o 
   2  20   7       57.69       50.09      6.41 o 
   0   0   8      783.89      708.58     17.64 o 
   1   0   8      517.06      615.60     15.57 o 
   2   0   8       34.67       72.10      3.78 o 
   3   0   8     2271.34     2172.95     32.34 o 
   4   0   8       15.23        6.24      3.75 o 
   5   0   8     1068.38     1154.68     38.43 o 
   6   0   8       33.41       35.04      8.37 o 
   7   0   8      459.90      440.16     22.87 o 
   8   0   8       45.39       32.29      6.71 o 
   9   0   8        1.60        0.23      4.98 o 
  10   0   8      133.18      127.84     14.51 o 
  11   0   8       19.20       12.87      6.31 o 
  12   0   8     1317.77     1366.51     33.54 o 
  13   0   8       13.61       20.79      7.94 o 
   1   1   8    12861.29    12792.75    181.28 o 
   2   1   8       42.94       46.41      3.45 o 
   3   1   8      156.07      182.84      5.42 o 
   4   1   8     5795.29     5579.10     71.18 o 
   5   1   8     7366.75     7110.68     61.29 o 
   6   1   8       50.64       41.33      5.51 o 
   7   1   8       42.70       61.24      7.09 o 
   8   1   8     1250.34     1211.27     32.18 o 
   9   1   8       79.81       70.82      4.42 o 
  10   1   8      651.66      595.43     15.86 o 
  11   1   8      295.10      306.80     12.17 o 
  12   1   8       76.29       87.84      7.42 o 
  13   1   8       15.34       14.69      4.90 o 
   0   2   8     2709.98     2462.62     24.52 o 
   1   2   8     7739.11     7605.95     65.66 o 
   2   2   8      509.77      486.37      8.05 o 
   3   2   8      766.60      721.33      9.86 o 
   4   2   8       95.35      107.92      5.53 o 
   5   2   8     1782.37     1737.71     24.92 o 
   6   2   8      132.86      103.48      6.54 o 
   7   2   8      168.50      161.18      9.89 o 
   8   2   8       13.68       13.48      4.79 o 
   9   2   8       69.85       80.61      5.09 o 
  10   2   8      427.57      390.13     13.25 o 
  11   2   8      234.18      208.98     10.51 o 
  12   2   8      474.42      499.58     14.78 o 
   1   3   8     5822.05     5737.88     35.34 o 
   2   3   8      540.37      632.36     10.10 o 
   3   3   8      255.53      291.03      6.34 o 
   4   3   8     5962.07     6036.58     58.37 o 
   5   3   8     9677.88    10258.53    132.70 o 
   6   3   8     7939.85     7199.74     63.49 o 
   7   3   8      592.86      650.80     16.72 o 
   8   3   8      542.64      486.07     16.28 o 
   9   3   8      253.24      238.48      8.60 o 
  10   3   8        6.76        5.81      4.44 o 
  11   3   8       12.58       17.30      5.88 o 
  12   3   8      264.14      273.77     10.60 o 
  13   3   8        8.88       10.59      3.51 o 
   0   4   8    17084.50    16235.83    109.07 o 
   1   4   8     3503.13     3641.47     63.53 o 
   2   4   8     2004.33     2026.30     23.62 o 
   3   4   8      906.00      926.51     13.90 o 
   4   4   8     1202.99     1255.53     15.42 o 
   5   4   8    13177.03    13282.33    212.68 o 
   6   4   8      488.55      494.29     13.86 o 
   7   4   8     1066.49     1087.72     21.93 o 
   8   4   8        3.41        2.60      3.75 o 
   9   4   8       86.20       67.64      5.63 o 
  10   4   8       15.82       14.93      5.24 o 
  11   4   8      627.62      679.52     18.79 o 
  12   4   8       46.25       66.31      6.04 o 
  13   4   8       21.77       25.98      4.05 o 
   1   5   8     2862.84     2918.32     25.96 o 
   2   5   8      310.65      329.96      7.08 o 
   3   5   8     5773.95     6046.10     87.06 o 
   4   5   8       32.36       54.41      3.82 o 
   5   5   8     1589.26     1537.15     41.89 o 
   6   5   8      731.61      785.98     18.26 o 
   7   5   8      112.86      119.63      8.05 o 
   8   5   8      236.48      218.17      7.70 o 
   9   5   8      464.47      440.84     14.34 o 
  11   5   8      165.07      230.90     12.04 o 
  12   5   8      148.07      198.15      8.77 o 
  13   5   8       76.99       71.15      6.32 o 
   0   6   8     1943.88     2058.49     28.37 o 
   1   6   8     1819.42     1949.38     19.53 o 
   2   6   8     6376.16     6231.63     77.73 o 
   3   6   8     4265.05     4512.55     50.66 o 
   4   6   8       89.98      122.81      5.83 o 
   5   6   8     2481.95     2697.08     70.58 o 
   6   6   8     1397.63     1479.53     32.69 o 
   7   6   8      326.12      398.55     14.65 o 
   8   6   8        0.87        4.88      3.70 o 
   9   6   8      182.28      186.87      9.55 o 
  10   6   8        4.81        4.16      5.44 o 
  11   6   8       37.35       31.55      7.64 o 
  12   6   8      617.14      684.96     16.96 o 
  13   6   8       10.90       27.89      6.65 o 
   1   7   8        2.38       10.09      2.21 o 
   2   7   8      107.42      120.16      5.80 o 
   3   7   8     2066.34     2349.57     29.35 o 
   4   7   8     4964.92     5622.89     99.82 o 
   5   7   8      113.90      124.24      7.96 o 
   6   7   8      521.70      527.54     16.50 o 
   9   7   8        0.03        5.85      4.99 o 
  10   7   8       82.75       61.22      7.21 o 
  11   7   8       36.54       31.07      9.22 o 
  12   7   8      126.00      140.78     11.91 o 
  13   7   8        9.61       21.98      6.40 o 
   0   8   8       16.46       18.77      3.73 o 
   1   8   8      709.68      650.13     11.64 o 
   2   8   8      605.11      525.71     12.77 o 
   3   8   8       58.76       52.84      5.11 o 
   4   8   8       36.70       17.29      3.49 o 
   5   8   8       14.78       14.18      3.78 o 
   6   8   8      572.57      583.64     17.65 o 
   7   8   8      608.38      604.26     14.97 o 
   8   8   8        2.24        1.34      4.51 o 
   9   8   8      174.56      174.93     12.20 o 
  10   8   8       43.91       36.63      7.04 o 
  11   8   8       21.86       14.16      9.15 o 
  12   8   8      620.22      647.70     33.03 o 
   1   9   8        8.68       18.94      2.95 o 
   2   9   8     1469.41     1563.03     25.37 o 
   3   9   8      440.58      401.42     13.29 o 
   4   9   8      463.51      387.95     12.60 o 
   5   9   8      608.42      622.78     17.50 o 
   6   9   8      573.51      598.77     21.36 o 
   7   9   8      101.65       84.52      7.47 o 
   8   9   8      167.73      124.94     10.44 o 
   9   9   8        1.59        1.60      4.73 o 
  10   9   8       95.22       98.74      9.57 o 
  11   9   8       12.58        5.09      5.35 o 
  12   9   8        0.33        2.84      6.32 o 
   0  10   8      224.30      175.79     10.56 o 
   1  10   8      314.98      219.51      9.28 o 
   2  10   8       70.04       65.96      6.04 o 
   3  10   8       44.60       43.35      5.17 o 
   4  10   8     1035.34      965.44     20.45 o 
   5  10   8      118.48      124.96      8.35 o 
   6  10   8      340.90      361.64     16.46 o 
   7  10   8       46.05       34.90      7.48 o 
   8  10   8      121.80      132.28      9.90 o 
   9  10   8        4.86        1.16      4.45 o 
  10  10   8      168.69      170.35     11.81 o 
  11  10   8       13.07        9.72      4.65 o 
  12  10   8       33.28       35.72      7.32 o 
   1  11   8     1177.20     1081.87     22.67 o 
   2  11   8      162.09      137.75     10.27 o 
   3  11   8     1010.36      952.69     20.82 o 
   4  11   8       82.80       97.06      7.63 o 
   5  11   8      845.94      778.31     19.62 o 
   6  11   8     1031.91     1100.77     27.42 o 
   7  11   8       71.06       67.52      6.81 o 
   8  11   8       75.66       69.83      7.28 o 
   9  11   8       16.98       14.65      5.43 o 
  10  11   8       45.27       28.95      6.02 o 
  11  11   8       21.27       20.92      4.87 o 
   0  12   8      206.15      234.32     14.90 o 
   1  12   8      136.45      137.68      9.54 o 
   2  12   8     1298.29     1306.76     31.89 o 
   3  12   8      986.20      985.12     28.79 o 
   4  12   8     2995.94     3048.52     55.46 o 
   5  12   8      193.17      187.56     13.32 o 
   6  12   8      715.69      763.53     22.03 o 
   7  12   8      147.65      185.67     10.60 o 
   8  12   8       45.58       39.75      6.24 o 
   9  12   8       41.07       40.42      5.57 o 
  10  12   8        8.04        9.15      4.01 o 
   1  13   8      328.59      282.22      9.47 o 
   2  13   8     1502.26     1392.36     24.97 o 
   3  13   8       99.01       93.16      7.43 o 
   4  13   8      128.70      134.06      9.78 o 
   5  13   8       92.28       82.86      9.92 o 
   6  13   8     1102.38     1034.71     23.76 o 
   8  13   8      177.89      186.98      9.63 o 
   9  13   8      102.92      114.53      7.55 o 
  10  13   8       41.21       63.23      5.35 o 
   0  14   8      293.18      276.92     15.64 o 
   1  14   8      809.71      807.00     20.79 o 
   2  14   8        9.81       10.63      4.87 o 
   3  14   8      380.98      405.68     16.39 o 
   4  14   8      612.81      580.41     19.53 o 
   5  14   8     1814.59     1771.87     38.97 o 
   6  14   8      752.13      791.03     22.77 o 
   7  14   8       33.75       55.84      6.13 o 
   8  14   8      239.64      274.16     12.59 o 
   9  14   8       54.70       53.85      6.24 o 
  10  14   8       20.90       19.05      5.83 o 
   1  15   8      877.45      878.67     25.47 o 
   2  15   8     1340.92     1242.14     30.20 o 
   3  15   8       10.50        8.28      5.24 o 
   4  15   8       64.57       57.37      7.14 o  
   6  15   8      515.41      523.18     17.57 o 
   7  15   8       13.29        7.09      4.38 o 
   8  15   8      462.79      438.71     14.07 o 
   9  15   8        9.70       10.15      4.73 o 
   0  16   8        1.88        7.82      6.97 o 
   1  16   8      580.05      636.15     21.46 o 
   2  16   8      932.33      938.42     26.06 o 
   3  16   8      201.84      161.37     12.08 o 
   4  16   8      422.93      389.84     17.13 o 
   6  16   8       51.18       51.27      6.81 o 
   7  16   8      104.01       97.38      8.35 o 
   8  16   8       34.76       30.90      7.03 o 
   1  17   8      440.38      403.01     16.75 o 
   2  17   8      260.03      283.26     13.99 o 
   3  17   8       15.33        4.84      5.29 o 
   4  17   8        6.11        7.02      5.23 o 
   5  17   8       23.03       18.96      4.77 o 
   6  17   8      169.18      215.94     11.87 o  
   1  18   8        2.43        2.71      4.97 o 
   2  18   8      152.91      136.74      8.13 o 
   3  18   8       75.02       59.38      7.44 o 
   4  18   8       34.65       24.44      4.91 o 
   5  18   8        1.83        0.29      5.24 o 
   6  18   8       23.05       28.17      4.50 o 
   1  19   8        1.43        4.17      3.78 o 
   2  19   8       25.01       13.50      4.81 o 
   3  19   8       31.50       35.73      5.48 o 
   4  19   8        1.65        0.34      4.45 o 
   1  20   8        1.17        5.29      3.71 o 
   2  20   8       17.28       11.76      5.18 o 
   3  20   8        6.81        8.04      4.57 o 
   1   1   9       28.55       32.97      2.19 o 
   2   1   9     1355.62     1298.01     14.99 o 
   3   1   9     1059.73     1050.05     14.75 o 
   4   1   9      164.14      206.93      7.81 o 
   5   1   9      380.07      359.75     11.80 o 
   6   1   9      438.90      461.65     17.06 o 
   7   1   9      504.52      432.76     17.68 o 
   8   1   9        2.62        5.99      4.68 o 
   9   1   9      106.14      109.20      5.41 o 
  10   1   9       71.21       55.89      6.82 o 
  12   1   9       16.30        1.35      6.08 o 
  13   1   9       10.17        0.41      3.98 o 
   0   2   9     4917.70     5038.60     42.88 o 
   1   2   9     1764.63     1763.35     17.97 o 
   2   2   9     1043.80     1137.23     11.59 o 
   3   2   9     1010.00     1116.28     16.42 o 
   4   2   9        3.73        3.86      2.64 o 
   5   2   9     2433.80     2270.56     32.72 o 
   6   2   9     8382.57     8186.66    259.63 o 
   7   2   9      101.26       82.02      8.36 o 
   8   2   9        3.36        4.83      3.94 o 
   9   2   9       10.69        1.81      3.51 o 
  10   2   9        1.26       -4.71      4.71 o 
  11   2   9      182.40      178.11      9.80 o 
  12   2   9      256.47      260.79     10.82 o 
  13   2   9        0.13       -0.42      4.39 o 
   1   3   9     1135.87     1161.01     10.97 o 
   2   3   9     1873.37     2025.17     25.34 o 
   3   3   9     1585.36     1665.33     16.99 o 
   4   3   9     8598.75     8855.77    108.25 o 
   5   3   9     4750.81     4801.46     44.15 o 
   6   3   9       93.84      104.52      6.69 o 
   7   3   9     1953.14     1820.59     39.47 o 
   8   3   9      359.73      353.91     15.44 o 
   9   3   9     1093.39     1053.17     17.59 o 
  10   3   9      284.34      251.58     11.72 o 
  11   3   9       22.83       10.08      5.98 o 
  12   3   9      203.26      215.68      9.79 o 
  13   3   9      101.71      130.41      7.55 o 
   0   4   9     1969.75     1920.07     52.66 o 
   1   4   9     1982.15     2069.90     23.69 o 
   2   4   9      221.36      253.32      6.18 o 
   3   4   9    10431.11    11826.40    122.49 o 
   4   4   9     8032.12     8790.30    150.11 o 
   5   4   9    15574.15    16452.91    314.17 o 
   6   4   9        3.72        8.64      3.71 o 
   7   4   9      793.59      768.85     20.34 o 
   8   4   9      409.02      368.94     10.13 o 
   9   4   9       44.19       40.92      4.71 o 
  10   4   9      495.63      490.88     15.80 o 
  11   4   9      159.97      167.94      9.90 o 
  12   4   9        0.73        0.37      4.16 o 
  13   4   9       19.97       23.10      4.37 o 
   1   5   9     1105.77     1160.74     15.15 o 
   2   5   9      116.56      128.50      4.90 o 
   3   5   9      484.50      544.15     10.14 o 
   4   5   9       58.36       90.28      4.89 o 
   5   5   9     2575.50     2517.92     59.02 o 
   6   5   9       94.56      107.93      6.99 o 
   7   5   9       21.73       25.24      4.97 o 
   8   5   9      310.25      293.71      9.22 o 
   9   5   9      424.89      408.39     13.23 o 
  10   5   9       11.33        3.68      4.56 o 
  11   5   9     1411.30     1607.30     38.09 o 
  12   5   9       76.03       73.63      7.43 o 
  13   5   9      206.48      255.82     13.16 o 
   0   6   9    17883.02    19719.07    228.72 o 
   1   6   9      103.92      117.89      5.05 o 
   2   6   9     6923.82     7385.46     90.75 o 
   3   6   9      455.33      441.31     10.06 o 
   4   6   9     4297.35     4722.77     85.38 o 
   5   6   9      149.86      137.67      7.69 o 
   6   6   9        4.73        8.14      3.83 o 
   7   6   9      241.07      237.07     12.83 o 
   8   6   9       84.67       68.91      5.49 o 
   9   6   9       22.74       15.98      5.30 o 
  10   6   9        0.01        5.31      5.00 o 
  11   6   9      222.79      262.08     15.92 o 
  12   6   9       11.13       27.23      6.93 o 
  13   6   9        5.37        8.00      5.29 o 
   1   7   9       84.04      150.25      5.91 o 
   2   7   9      840.52      839.08     14.06 o 
   3   7   9     1437.18     1502.18     22.04 o 
   4   7   9      636.22      695.25     16.38 o 
   5   7   9      564.82      572.70     18.71 o 
   6   7   9      237.71      231.45     11.17 o 
   7   7   9      663.76      681.20     23.69 o 
   8   7   9       66.66       58.68      6.65 o 
   9   7   9       25.31       19.31      5.56 o 
  10   7   9       16.00        7.53      5.30 o 
  11   7   9       92.75       93.19      9.17 o 
  12   7   9      178.90      197.01     11.14 o 
   0   8   9     1377.04     1632.05     44.55 o 
   1   8   9     1451.74     1580.88     19.78 o 
   2   8   9      269.16      191.40      7.71 o 
   3   8   9       35.00       26.31      4.21 o 
   4   8   9      522.82      465.32     13.32 o 
   5   8   9       46.95       43.14      5.24 o 
   6   8   9      448.31      393.36     16.02 o 
   7   8   9      371.60      363.60     14.32 o 
   8   8   9       55.79       39.68      6.22 o 
   9   8   9       77.04       75.08      8.87 o 
  10   8   9      139.23      149.72     11.04 o 
  11   8   9       26.84       27.88      8.57 o 
  12   8   9      269.54      286.53     36.81 o 
   1   9   9      666.58      652.09     14.09 o 
   2   9   9       50.46       57.67      5.77 o 
   3   9   9      604.88      566.09     17.52 o 
   4   9   9        2.54        4.33      3.21 o 
   5   9   9      168.39      181.99     11.98 o 
   6   9   9       56.03       62.87      6.30 o 
   7   9   9       89.44       95.25      8.22 o 
   8   9   9      137.68      118.66      8.84 o 
   9   9   9       73.89       76.96      8.98 o 
  10   9   9       32.72       27.76      6.48 o 
  11   9   9      182.93      183.90     12.72 o 
  12   9   9        4.14        2.57      3.61 o 
   0  10   9        5.48        8.26      4.34 o 
   1  10   9        1.68        7.79      3.57 o 
   2  10   9      347.22      270.67     11.49 o 
   3  10   9      732.77      720.43     20.33 o 
   4  10   9      365.57      381.20     14.16 o 
   5  10   9       29.49       16.18      4.77 o 
   6  10   9      865.29      864.32     25.38 o 
   7  10   9       79.15       67.58      7.83 o 
   8  10   9        2.61        2.24      6.39 o 
   9  10   9       60.56       57.75      7.55 o 
  10  10   9       37.09       36.97      6.90 o 
  11  10   9       24.45       29.51      5.38 o 
   1  11   9      727.56      662.57     18.54 o 
   2  11   9      693.38      731.58     22.71 o 
   3  11   9      292.93      299.70     13.72 o 
   4  11   9     1243.34     1225.45     31.99 o 
   5  11   9        0.60        0.42      5.14 o 
   6  11   9       10.15        6.77      5.32 o 
   7  11   9      152.25      134.93      9.76 o 
   8  11   9       47.46       49.44      5.92 o 
   9  11   9       29.08       32.66      5.68 o 
  10  11   9        0.67        6.88      5.42 o 
  11  11   9       95.15       89.99     12.79 o 
   0  12   9       21.17       14.90      5.24 o 
   1  12   9      849.02      820.06     24.72 o 
   2  12   9     1002.24      945.96     24.51 o 
   3  12   9       70.96       63.71      4.76 o 
   4  12   9      113.60      117.80     10.07 o 
   5  12   9     2303.34     2292.93     66.23 o 
   6  12   9      247.72      222.84     12.11 o 
   7  12   9       10.20       17.30      5.65 o 
   8  12   9      341.23      363.43     13.71 o 
   9  12   9       73.70       90.20      7.60 o 
  10  12   9        0.02        7.02      4.97 o 
  11  12   9        5.91        9.25      5.07 o 
   1  13   9      943.40      900.40     19.97 o 
   2  13   9      217.38      170.95     10.40 o 
   3  13   9      399.52      395.96     14.69 o 
   4  13   9      581.23      575.63     19.37 o 
   5  13   9      187.53      174.09     13.17 o 
   6  13   9      714.80      768.84     22.27 o 
   7  13   9      567.13      571.69     17.30 o 
   8  13   9      133.43      130.46      8.13 o 
   9  13   9       26.27       20.89      4.40 o 
  10  13   9       54.75       37.75      7.27 o 
   0  14   9     1197.71     1081.62     30.41 o 
   1  14   9       69.26       69.23      6.80 o 
   2  14   9      230.77      218.06     14.35 o 
   3  14   9       27.24       24.50      7.29 o 
   4  14   9      565.71      509.11     19.85 o 
   6  14   9      308.27      344.14     14.73 o 
   7  14   9      255.01      234.10     10.02 o 
   8  14   9       59.03       46.18      5.08 o 
   9  14   9       26.66       28.33      5.70 o 
  10  14   9        8.69        7.68      7.27 o 
   1  15   9       22.42       35.05      6.08 o 
   2  15   9      311.62      278.20     16.20 o 
   3  15   9      130.32      142.98     14.23 o 
   4  15   9       79.25       82.72      8.67 o 
   5  15   9      199.48      204.47     11.79 o 
   6  15   9       27.14       26.55      5.37 o 
   7  15   9       12.73       11.19      4.55 o 
   8  15   9       38.03       57.10      5.42 o 
   9  15   9       38.67       59.04      8.59 o 
   0  16   9      777.91      738.78     44.45 o 
   1  16   9      942.17      947.00     26.03 o 
   2  16   9      230.57      236.58     14.78 o 
   3  16   9      104.64       96.79     10.31 o 
   4  16   9      327.50      280.91     14.25 o 
   5  16   9       14.47       15.63      4.89 o 
   6  16   9      318.31      336.55     14.42 o 
   7  16   9        0.04        1.30      4.19 o 
   8  16   9      101.09       92.25      6.64 o 
   1  17   9       39.98       40.07      6.16 o 
   2  17   9      153.90      139.25     11.01 o 
   3  17   9       10.63        5.42      5.85 o 
   4  17   9      121.04      115.64      9.21 o 
   5  17   9       71.68       56.26      6.51 o  
   0  18   9      302.80      342.62     26.13 o 
   1  18   9      356.52      377.25     16.39 o 
   2  18   9        6.13        2.19      4.67 o 
   3  18   9        0.10        5.03      7.36 o 
   4  18   9       87.01       84.64      8.24 o 
   5  18   9       21.85       20.83      4.32 o 
   6  18   9       26.50       23.46      4.20 o 
   1  19   9       35.53       48.60      5.73 o 
   2  19   9       12.36        3.77      3.72 o 
   3  19   9       32.21       32.42      5.30 o 
   4  19   9       71.78       62.62      6.99 o 
   5  19   9       70.52       71.70      6.57 o 
   0  20   9       43.32       54.90      8.79 o 
   1  20   9       17.21       22.29      3.92 o 
   2  20   9        4.93        4.49      5.26 o 
   3  20   9       14.04        8.64      5.23 o 
   0   0  10       96.41      130.05      6.70 o 
   1   0  10       41.40       61.77      4.91 o 
   2   0  10      505.78      555.96     17.86 o 
   3   0  10     2011.91     1840.92     34.25 o 
   4   0  10      472.30      494.59     18.64 o 
   5   0  10      273.46      252.84     19.02 o 
   6   0  10      716.98      642.67     32.40 o 
   7   0  10      794.46      749.19     30.38 o 
   8   0  10      183.73      164.56     15.13 o 
   9   0  10      118.18       97.92      7.90 o 
  10   0  10      513.16      458.49     18.68 o 
  11   0  10      691.01      722.73     45.84 o 
  12   0  10      129.28      128.40     15.76 o 
  13   0  10       10.89       11.33      6.93 o 
   1   1  10      174.90      197.57      5.26 o 
   2   1  10      714.33      722.86     12.06 o 
   3   1  10       50.18       46.40      4.45 o 
   4   1  10     1660.76     1772.98     40.55 o 
   5   1  10      233.27      211.48     12.37 o 
   6   1  10       52.74       56.55      6.59 o 
   7   1  10      113.56       93.96      8.80 o 
   9   1  10      675.90      607.18     12.17 o 
  10   1  10      795.95      776.44     18.28 o 
  11   1  10      117.36       98.23      8.22 o 
  12   1  10       27.98       24.84      7.87 o 
  13   1  10        0.22        0.04      3.66 o 
   0   2  10     1422.02     1576.79     20.85 o 
   1   2  10     4573.41     4643.28     36.10 o 
   2   2  10      630.24      548.39     10.24 o 
   3   2  10     5989.97     6001.04    111.17 o 
   4   2  10      265.24      258.50      9.96 o 
   5   2  10       10.74        0.57      3.29 o 
   6   2  10     2452.97     2280.89     49.34 o 
   7   2  10        3.24        4.50      4.63 o 
   8   2  10      865.78      834.81     21.92 o 
   9   2  10       90.64       70.55      4.60 o 
  10   2  10      328.86      257.28     11.20 o 
  11   2  10      152.79      144.07      8.75 o 
  12   2  10       74.73       60.61      6.33 o 
  13   2  10       38.66       36.82      5.96 o 
   1   3  10      462.57      425.33      9.50 o 
   2   3  10        1.92       10.00      2.15 o 
   3   3  10     1521.21     1444.46     18.22 o 
   4   3  10      390.52      480.12     11.26 o 
   5   3  10     3129.12     3084.63     67.96 o 
   6   3  10     2682.45     2783.86     56.41 o 
   7   3  10       68.91       57.34      6.60 o 
   8   3  10      349.57      310.11      9.33 o 
   9   3  10       19.87        8.77      3.72 o 
  10   3  10       51.08       50.88      6.20 o 
  11   3  10      526.63      556.42     18.00 o 
  12   3  10      257.67      300.31     11.12 o 
  13   3  10      142.21      135.03     10.65 o 
   0   4  10    11825.56    12361.98     73.69 o 
   1   4  10        8.65        6.09      2.28 o 
   2   4  10     1055.75     1170.45     19.44 o 
   3   4  10     3440.27     3941.09     54.32 o 
   4   4  10      246.32      237.03      9.61 o 
   5   4  10     1121.02      997.34     20.60 o 
   6   4  10     2175.87     2097.10     46.01 o 
   7   4  10      213.67      194.43     11.64 o 
   8   4  10      140.60      137.99      6.41 o 
   9   4  10       44.24       29.98      4.04 o 
  10   4  10      236.72      232.80     11.21 o 
  11   4  10      293.72      268.31     11.98 o 
  12   4  10      248.92      257.99     10.14 o 
   1   5  10    10212.66    10998.26     73.49 o 
   2   5  10     1364.10     1145.91     16.54 o 
   3   5  10        5.06        0.41      2.64 o 
   4   5  10     2272.30     2308.34     37.38 o 
   5   5  10      803.19      802.18     21.01 o 
   6   5  10      240.40      238.95     12.51 o 
   7   5  10      823.24      791.00     23.25 o 
   8   5  10     1772.96     1726.69     23.77 o 
   9   5  10      193.85      188.80      9.67 o 
  10   5  10       76.51       81.04     10.24 o 
  11   5  10     1082.27     1268.02     35.59 o 
  12   5  10       21.55       20.13      5.99 o 
  13   5  10       21.10       20.60      6.02 o 
   0   6  10     5535.73     5365.55     50.14 o 
   1   6  10     2099.24     1985.25     22.96 o 
   2   6  10     8629.06     8818.25     98.96 o 
   3   6  10     1268.29     1232.14     18.35 o 
   4   6  10       13.13       15.27      4.23 o 
   5   6  10        0.35        7.89      4.39 o 
   6   6  10      193.97      175.05     11.99 o 
   7   6  10      153.87      157.62     11.92 o 
   8   6  10       60.58       48.25      4.96 o 
   9   6  10      536.92      521.01     17.78 o 
  10   6  10        3.05        1.94      5.35 o 
  11   6  10      238.06      257.37     14.18 o 
  12   6  10      105.17      126.91      9.20 o 
   1   7  10     1632.74     1746.01     30.33 o 
   2   7  10     2541.27     2613.87     41.24 o 
   3   7  10     1291.50     1378.74     23.40 o 
   4   7  10        2.16        5.71      3.61 o 
   5   7  10     1232.48     1243.68     33.58 o 
   6   7  10      278.60      274.58     14.81 o 
   7   7  10      312.52      329.25     11.98 o 
   8   7  10       81.06       75.87      6.32 o 
   9   7  10       23.97       25.26      5.38 o 
  10   7  10      138.09      119.65      8.99 o 
  11   7  10        3.75       11.10      7.74 o 
  12   7  10       37.66       30.48      5.23 o 
   0   8  10       38.67       57.89      6.05 o 
   1   8  10      104.82       91.99      5.86 o 
   2   8  10      199.37      134.22      6.84 o 
   3   8  10      636.21      598.35     17.48 o 
   4   8  10      165.29      136.11      8.27 o 
   5   8  10       12.86       15.45      5.23 o 
   6   8  10        7.01        5.32      5.56 o 
   7   8  10     1342.20     1419.54     29.86 o 
   9   8  10       25.77       18.65      4.72 o 
  11   8  10       64.11       67.70      8.80 o 
  12   8  10        1.95        2.97      4.77 o 
   1   9  10      746.20      709.16     16.04 o 
   2   9  10       58.93       62.81      5.83 o 
   3   9  10       62.28       70.12      6.73 o 
   4   9  10       58.46       76.63      6.50 o 
   5   9  10      901.48      824.57     28.47 o 
   6   9  10      174.86      175.56     10.70 o 
   7   9  10      385.04      366.19     15.78 o 
   8   9  10        3.60        0.72      5.07 o 
   9   9  10       61.56       65.09      7.06 o 
  10   9  10       69.84       61.25      8.32 o 
  11   9  10      112.79      103.53      9.98 o 
  12   9  10        1.48        2.08      4.30 o 
   0  10  10     1276.51     1142.42     35.83 o 
   1  10  10        0.65        3.20      3.51 o 
   2  10  10      196.32      165.31      9.27 o 
   3  10  10     1460.18     1478.08     29.52 o 
   4  10  10      321.19      284.16     12.47 o 
   5  10  10       53.27       23.49      4.68 o 
   6  10  10       48.93       40.02      6.58 o 
   7  10  10      428.18      464.16     17.70 o 
   8  10  10      158.11      170.25      9.73 o 
   9  10  10       15.62       18.77      5.01 o 
  10  10  10        2.69        3.00      5.54 o 
  11  10  10       63.42       60.26      7.10 o 
   1  11  10       76.41       71.13      6.70 o 
   2  11  10       79.42       77.07      7.43 o 
   3  11  10      251.52      229.75     12.25 o 
   4  11  10      101.50       93.86      6.24 o 
   5  11  10       38.88       42.75      7.58 o 
   6  11  10       18.43        9.47      5.14 o 
   7  11  10      159.12      140.61      8.92 o 
   8  11  10      468.25      528.77     15.91 o 
   9  11  10      501.56      516.05     15.32 o 
  10  11  10       11.09        4.10      5.75 o 
  11  11  10       70.43       73.24      7.25 o 
   0  12  10       36.43       43.94      8.08 o 
   1  12  10      825.98      783.13     20.68 o 
   2  12  10      774.74      690.42     14.52 o 
   3  12  10      246.39      235.05     11.02 o 
   4  12  10      960.65      920.83     26.24 o 
   5  12  10       63.35       51.00      8.21 o 
   6  12  10       49.58       45.73      6.95 o 
   7  12  10      396.29      442.03     14.70 o 
   8  12  10       57.94       53.46      6.11 o 
   9  12  10      397.40      426.89     14.01 o 
  10  12  10        0.40        0.42      5.57 o 
   1  13  10     3603.50     3264.68     43.69 o 
   2  13  10     4559.19     4250.68     65.18 o 
   3  13  10      215.18      215.34     11.91 o 
   4  13  10       70.47       73.63      8.44 o 
   5  13  10       79.14       92.85     10.09 o 
   6  13  10      136.62      129.74     10.39 o 
   7  13  10        7.60       19.72      5.34 o 
   8  13  10      195.22      196.20      8.45 o 
   9  13  10      108.44      122.54      7.23 o 
  10  13  10       69.28       80.49      7.90 o 
   0  14  10     2880.44     2876.02     83.56 o 
   1  14  10     2505.64     2281.50     35.20 o 
   2  14  10      945.28      910.87     28.83 o 
   3  14  10     1127.67     1073.24     31.71 o 
   4  14  10     1165.18     1158.28     29.64 o 
   5  14  10      492.06      476.34     18.92 o 
   6  14  10      128.43      138.40      8.94 o 
   7  14  10      836.86      858.23     21.33 o 
   8  14  10      204.52      263.34     11.65 o 
   9  14  10       24.85       29.17      5.14 o 
   1  15  10       14.03       13.87      5.02 o 
   2  15  10      132.82      138.66     11.85 o 
   3  15  10      341.57      339.89     18.09 o 
   4  15  10       15.18       13.30      5.62 o 
   5  15  10        0.86        3.41      5.13 o 
   6  15  10        0.76        5.11      4.99 o 
   7  15  10       38.24       34.06      5.49 o 
   8  15  10        6.40       14.44      4.92 o 
   9  15  10       41.69       40.35      7.41 o 
   0  16  10     1093.41     1031.50     32.47 o 
   1  16  10       46.43       53.68      6.43 o 
   2  16  10      224.20      216.55     13.76 o 
   3  16  10       14.16       15.94      5.93 o 
   4  16  10       60.81       30.16      5.80 o 
   5  16  10      101.21       82.49      8.37 o 
   6  16  10      147.37      143.53      9.58 o 
   7  16  10        0.66        7.14      4.96 o 
   8  16  10        7.59        7.93      4.49 o 
   1  17  10       82.41       78.83      7.60 o 
   3  17  10       52.14       37.35      6.86 o 
   5  17  10      354.73      378.78     14.30 o 
   7  17  10       35.34       21.89      3.60 o 
   0  18  10       78.39       75.92     13.83 o 
   1  18  10      111.31      105.53      7.61 o 
   3  18  10        1.81        3.38      5.05 o 
   4  18  10        7.04        2.98      4.20 o 
   5  18  10        5.54        5.86      4.63 o 
   6  18  10        2.77        1.49      3.92 o 
   1  19  10       38.42       38.92      5.08 o 
   2  19  10        0.27        4.06      3.44 o 
   3  19  10       59.32       75.22      6.83 o 
   4  19  10        0.70        1.76      3.73 o 
   0  20  10       78.99       88.37     10.21 o 
   2  20  10       35.66       37.15      5.12 o 
   1   1  11     2972.60     3244.80     29.02 o 
   2   1  11      857.96      798.25     15.82 o 
   3   1  11       68.52       88.82      5.89 o 
   4   1  11       33.74       10.60      3.17 o 
   5   1  11      132.10      100.06     11.54 o 
   6   1  11      640.57      563.20     19.46 o 
   7   1  11      146.13      114.94      9.85 o 
   8   1  11       89.35       78.59      4.88 o 
   9   1  11      816.26      783.12     13.46 o 
  10   1  11       31.42       24.25      4.47 o 
  12   1  11       62.23       42.47      6.76 o 
  13   1  11        0.02        5.83      7.24 o 
   0   2  11      762.53      757.69     16.01 o 
   1   2  11      115.44      133.87      6.18 o 
   2   2  11     1718.52     1628.71     20.35 o 
   3   2  11       99.47       97.27      5.36 o 
   4   2  11      273.96      232.03      9.30 o 
   5   2  11     2152.72     2118.27     52.35 o 
   6   2  11     1610.59     1508.62     63.07 o 
   7   2  11       76.10       60.25      7.48 o 
   8   2  11       10.74        2.95      3.81 o 
   9   2  11     1024.10     1019.75     16.86 o 
  10   2  11      130.69      116.66      7.06 o 
  11   2  11      219.98      232.73     11.06 o 
  12   2  11        6.02        4.60      4.53 o 
  13   2  11       17.96       13.74      6.62 o 
   1   3  11      106.94      109.96      5.35 o 
   2   3  11     1702.03     1718.22     21.41 o 
   3   3  11     6535.98     7283.62    101.95 o 
   4   3  11       14.59        7.79      3.02 o 
   5   3  11      511.54      477.47     14.48 o 
   6   3  11        9.66        2.60      4.82 o 
   7   3  11      242.83      241.37     14.03 o 
   8   3  11      622.07      601.98     13.05 o 
   9   3  11      705.26      731.07     15.06 o 
  10   3  11      111.13      133.78      8.70 o 
  11   3  11        4.47        2.83      4.93 o 
  12   3  11       47.35       58.72      5.62 o 
  13   3  11       19.94       33.21      5.23 o 
   0   4  11     1839.57     1871.35     33.11 o 
   1   4  11     1127.55     1284.60     19.31 o 
   2   4  11     5603.22     6441.93    119.99 o 
   3   4  11      908.94      988.73     17.19 o 
   4   4  11     3563.44     3585.13     91.30 o 
   5   4  11       49.89       50.94      5.98 o 
   6   4  11        6.27        9.09      4.34 o 
   7   4  11      146.05      121.78     10.22 o 
   8   4  11      641.58      615.46     13.33 o 
   9   4  11       54.85       40.60      4.54 o 
  10   4  11      798.61      806.81     19.90 o 
  11   4  11       51.71       36.26      5.89 o 
  12   4  11       41.37       46.90      5.05 o 
  13   4  11       10.61       18.39      6.32 o 
   1   5  11     3007.78     3305.71     56.32 o 
   2   5  11      216.29      253.29      8.94 o 
   3   5  11      445.41      472.69     12.27 o 
   4   5  11      500.00      445.32     15.14 o 
   5   5  11       26.36       37.73      5.43 o 
   6   5  11     2567.21     2676.83     81.99 o 
   7   5  11       51.88       64.82      7.68 o 
   8   5  11     6633.23     6465.00     96.12 o 
   9   5  11       69.26       77.58      6.70 o 
  10   5  11      397.32      386.92     15.12 o 
  11   5  11       65.90       82.63      9.95 o 
  12   5  11        5.22        4.52      4.25 o 
   0   6  11     4672.91     4823.81     74.68 o 
   1   6  11      448.97      413.38     11.39 o 
   2   6  11       36.28       88.60      5.95 o 
   3   6  11      216.78      268.43     10.48 o 
   4   6  11        0.52        4.07      3.55 o 
   5   6  11     1590.98     1681.40     75.77 o  
   8   6  11      723.08      657.78     15.84 o 
   9   6  11       41.96       25.46      5.53 o 
  10   6  11        0.01        1.67      5.16 o 
  11   6  11      235.82      253.40     15.88 o 
  12   6  11        2.57        2.04      4.00 o 
   1   7  11      556.56      620.32     14.43 o 
   2   7  11     1294.04     1261.06     21.21 o 
   3   7  11     1807.33     1802.23     36.43 o 
   4   7  11      392.56      388.91     19.84 o 
   5   7  11        8.31        3.15      4.66 o 
   6   7  11      671.26      673.87     26.20 o 
   7   7  11     1419.22     1427.13     29.91 o 
   8   7  11        2.96        0.86      4.00 o 
   9   7  11       88.52       44.46      5.86 o 
  10   7  11       12.83       11.78      5.68 o 
  11   7  11       79.87      110.09     10.61 o 
  12   7  11        4.48        2.74      4.53 o 
   0   8  11     3199.60     3061.17     40.90 o 
   1   8  11      957.83     1043.78     18.05 o 
   2   8  11      189.93      223.62      9.45 o 
   3   8  11      196.06      201.95     11.94 o 
   4   8  11       13.73       19.27      4.97 o 
   5   8  11       44.14       38.36      6.86 o 
   6   8  11      272.13      259.17     12.11 o 
   7   8  11     1604.36     1593.88     35.84 o 
   9   8  11      161.01      111.37      8.60 o 
  10   8  11        9.10        5.49      5.06 o 
  12   8  11      129.79      115.21     13.01 o 
   1   9  11       76.44      102.23      6.25 o 
   2   9  11       99.04       96.41      7.98 o 
   3   9  11      329.26      338.19     15.89 o 
   4   9  11       49.19       41.86      5.75 o 
   5   9  11      334.93      318.48     18.41 o 
   6   9  11      136.59      137.15      9.59 o 
   7   9  11       17.63       18.69      4.89 o 
   8   9  11      187.33      184.75     10.14 o 
   9   9  11      140.39      127.63      8.94 o 
  10   9  11        8.27       15.77      5.73 o 
  12   9  11       16.72       31.84     10.21 o 
   0  10  11        0.48       10.47      4.48 o 
   1  10  11       96.83      103.38      7.02 o 
   2  10  11     1116.85     1108.52     25.73 o 
   3  10  11       12.74        7.24      4.36 o 
   4  10  11      456.42      449.39     17.21 o 
   5  10  11       28.17       26.92      5.68 o 
   6  10  11       56.77       52.47      6.13 o 
   7  10  11       24.15       19.36      4.74 o 
   8  10  11       49.60       37.85      5.53 o 
   9  10  11       73.28       55.25      6.19 o 
  10  10  11      114.76      107.62      9.35 o 
  11  10  11       25.77       25.56      5.13 o 
   2  11  11       49.09       29.61      5.66 o 
   3  11  11     1287.24     1213.60     31.66 o 
   4  11  11      749.82      738.83     21.19 o 
   5  11  11       95.79       92.84     10.28 o 
   6  11  11        3.14       13.42      5.39 o 
   7  11  11       10.23        4.10      4.89 o 
   8  11  11       11.23        3.07      4.61 o 
   9  11  11        6.76        9.85      4.21 o 
  10  11  11       32.62       22.25      5.49 o 
  11  11  11       11.19        0.30      4.26 o 
   0  12  11     1148.86     1087.09     38.66 o 
   1  12  11        0.55        2.04      3.57 o 
   2  12  11      245.57      215.92     10.32 o 
   4  12  11      880.21      843.56     23.12 o 
   5  12  11        3.29        4.46      5.34 o 
   7  12  11      203.83      194.45     11.48 o 
   8  12  11       52.96       55.79      6.21 o 
   9  12  11       28.12       44.50      5.01 o 
  10  12  11       56.99       59.14      7.01 o 
   1  13  11     1746.18     1569.73     35.86 o 
   2  13  11     2231.65     2014.00     35.42 o 
   3  13  11       78.05       71.48      7.94 o 
   4  13  11      141.70      131.53      9.39 o 
   5  13  11      199.89      222.23     14.96 o 
   6  13  11      548.42      478.40     21.14 o 
   7  13  11       76.44       65.93      7.06 o 
   8  13  11      172.52      181.76      8.24 o 
   9  13  11       25.71       25.83      4.50 o 
  10  13  11       12.21       10.90      5.67 o 
   0  14  11     5642.29     5588.60     85.87 o 
   1  14  11      473.36      451.54     15.66 o 
   2  14  11        2.45       13.71      6.05 o 
   3  14  11      333.68      320.34     15.98 o 
   4  14  11      361.32      358.45     18.50 o 
   5  14  11      101.11      106.25     10.39 o 
   6  14  11        2.07        3.10      4.73 o 
   7  14  11      186.05      203.92     10.88 o 
   8  14  11      506.10      523.83     14.46 o 
   9  14  11       48.52       40.92      5.24 o 
   1  15  11      592.43      568.18     17.48 o 
   2  15  11     2069.19     2009.33     48.15 o 
   3  15  11        2.68        2.12      5.86 o 
   4  15  11       10.93       19.46      7.09 o 
   5  15  11      279.39      289.71     14.54 o 
   6  15  11        7.57        2.97      5.16 o 
   7  15  11       21.98       27.58      5.21 o 
   8  15  11       68.66       83.88      6.03 o 
   0  16  11      337.30      351.10     18.84 o 
   1  16  11       75.61       89.87      8.15 o 
   2  16  11       99.69      105.54     10.74 o 
   3  16  11       30.94       35.65      6.64 o 
   4  16  11       65.14       63.71      9.88 o 
   5  16  11        2.67        0.88      5.04 o 
   6  16  11      100.91      121.32      8.50 o 
   7  16  11      121.32      117.75      7.41 o 
   8  16  11       15.63       24.70     15.56 o 
   1  17  11      442.43      460.53     19.17 o 
   2  17  11      279.38      274.91     14.98 o 
   3  17  11      114.21      109.10      9.51 o 
   4  17  11       24.46       31.60      5.94 o 
   5  17  11       11.26        3.09      5.81 o 
   6  17  11       79.50       81.00      6.21 o 
   7  17  11      161.77      208.64     42.25 o 
   0  18  11       10.97       15.47      7.84 o 
   1  18  11       63.79       61.94      6.03 o 
   2  18  11      156.50      186.31     11.22 o 
   3  18  11        7.04        8.49      5.00 o 
   4  18  11      165.24      194.85     10.96 o 
   6  18  11       17.01       33.03      9.99 o 
   2  19  11       24.62       19.11      4.01 o 
   3  19  11        0.99        4.23      3.76 o 
   4  19  11       15.47       15.20      4.02 o 
   1  20  11       24.17       16.73      8.36 o 
   0   0  12     9613.96    10675.41     86.45 o 
   1   0  12     3021.67     3242.31     45.18 o 
   2   0  12     1335.28     1401.32     30.99 o 
   3   0  12      236.60      233.97     13.34 o 
   4   0  12     3698.83     3630.07     66.62 o 
   5   0  12     1462.88     1382.46    108.34 o 
   6   0  12     1155.01     1011.86     60.44 o 
   7   0  12        8.48        2.54      6.23 o 
   8   0  12        6.16        4.42      5.04 o 
   9   0  12      115.11       93.71     10.38 o 
  10   0  12     1375.23     1432.83     32.27 o 
  11   0  12      186.64      143.93     18.33 o 
  12   0  12       58.58       51.18     11.05 o 
  13   0  12       35.08      756.81    458.21 o 
   1   1  12     1418.53     1450.64     15.56 o 
   2   1  12      129.20      120.64      6.32 o 
   3   1  12      116.10       97.88      5.89 o 
   4   1  12     2548.05     2456.40     45.13 o 
   5   1  12     1861.32     1820.51     37.87 o 
   6   1  12     1197.12     1163.86     28.59 o 
   7   1  12      204.42      163.20     11.55 o 
   8   1  12        4.68        5.88      3.35 o 
   9   1  12     2737.31     2644.38     40.02 o 
  10   1  12       40.11       35.66      4.86 o 
  11   1  12       24.77       15.43      4.82 o 
  12   1  12        0.54       10.43      8.04 o 
  13   1  12        6.07        9.55      5.97 o 
   0   2  12     2252.06     2373.11     41.05 o 
   1   2  12     9137.84     9731.11    146.65 o 
   2   2  12      141.39      153.97      7.10 o 
   3   2  12      418.93      346.37     10.91 o 
   4   2  12       53.76       53.86      5.45 o 
   5   2  12     1523.48     1477.74     27.26 o 
   6   2  12       96.40       98.90      8.97 o 
   7   2  12     3686.56     3455.33     94.25 o 
   8   2  12      199.04      187.21      6.58 o 
   9   2  12      431.09      483.35     11.68 o 
  10   2  12      151.66      173.07      8.95 o 
  13   2  12        7.29        7.73      5.43 o 
   1   3  12     1001.21      991.91     21.93 o 
   2   3  12        3.66       13.45      2.71 o 
   3   3  12      185.64      224.36      9.16 o 
   4   3  12      445.47      389.00     11.76 o 
   5   3  12       76.92       65.82      5.94 o 
   6   3  12      571.58      570.34     25.13 o 
   7   3  12       63.04       58.61      7.95 o 
   8   3  12     2275.27     2165.60     26.04 o 
   9   3  12      320.38      279.12     10.36 o 
  10   3  12       88.47       77.11      6.91 o 
  11   3  12      110.56      109.16      8.25 o 
  12   3  12      110.16      123.58      9.20 o 
  13   3  12       18.64        8.58     10.61 o 
   0   4  12      859.26      800.57     18.47 o 
   1   4  12       85.95       96.02      5.58 o 
   2   4  12        1.69        3.00      2.92 o 
   3   4  12      579.44      643.08     15.74 o 
   4   4  12      789.57      820.96     17.30 o 
   5   4  12       29.94       56.69      5.70 o 
   6   4  12      532.39      563.00     24.77 o 
   7   4  12      410.84      365.15     17.67 o 
   8   4  12     1113.03     1019.61     17.28 o 
   9   4  12      395.78      399.94     13.04 o 
  10   4  12       98.69      134.60      8.81 o 
  11   4  12       88.11       88.15      7.84 o 
  12   4  12      106.40       76.72      6.87 o 
   1   5  12     1864.21     1918.28     24.39 o 
   2   5  12     2017.91     2142.91     33.10 o 
   3   5  12     1629.44     1641.41     23.65 o 
   4   5  12      181.31      218.40     10.93 o 
   5   5  12       40.10       32.55      5.62 o 
   6   5  12      323.76      367.43     15.62 o 
   7   5  12      419.88      402.52     10.93 o 
   8   5  12     1370.09     1231.94     20.28 o 
  10   5  12      307.83      296.14     13.96 o 
  11   5  12       12.51       18.60      7.11 o 
  12   5  12        1.83        3.98      5.12 o 
   0   6  12    15822.51    15292.52    158.36 o 
   1   6  12     4194.91     4323.97     65.55 o 
   2   6  12        0.62        4.13      2.98 o 
   3   6  12     4298.24     4243.40     87.66 o 
   4   6  12      282.88      322.86     15.85 o 
   5   6  12       61.00       77.42      8.63 o 
   6   6  12      183.66      180.15     12.55 o 
   7   6  12     2732.49     2642.18     49.42 o 
   8   6  12     1212.25     1207.23     23.67 o 
   9   6  12        6.18        3.94      5.00 o 
  10   6  12      711.31      725.36     21.08 o 
  11   6  12      118.55      107.70     17.03 o 
  12   6  12       40.05       45.16      7.44 o 
   1   7  12     1801.48     2055.83     46.07 o 
   2   7  12      206.42      178.23      8.44 o 
   3   7  12        0.23        6.33      3.71 o 
   4   7  12      512.49      583.67     23.47 o 
   5   7  12        0.74        1.99      5.88 o 
   6   7  12      217.96      207.01     18.27 o 
   7   7  12     1614.52     1573.12     30.56 o 
   8   7  12      111.66       94.81      7.58 o 
   9   7  12      459.21      423.69     16.57 o 
  10   7  12      113.84       94.38      9.12 o 
  11   7  12       84.81       87.13      9.63 o 
  12   7  12        3.89       -4.20      5.35 o 
   0   8  12      172.74      139.99     13.11 o 
   1   8  12      136.66      144.56      7.82 o 
   2   8  12      323.50      331.05     11.66 o 
   3   8  12      306.95      317.52     13.62 o 
   4   8  12       98.41      100.53     10.48 o 
   5   8  12      137.38      144.43     12.95 o 
   6   8  12        2.83        0.06      4.55 o 
   7   8  12        5.57        2.18      4.79 o 
   8   8  12      262.45      278.85     13.82 o 
   9   8  12      106.62       80.90      7.50 o 
  10   8  12      200.31      224.44     12.52 o 
  11   8  12       65.47       52.37      7.66 o 
  12   8  12       49.75       32.79      4.48 o 
   1   9  12     2655.28     2463.72     32.36 o 
   2   9  12     3459.87     3624.45     42.91 o 
   3   9  12      190.16      172.16     11.69 o 
   4   9  12      155.48      147.77     11.19 o 
   6   9  12       91.10       83.35      7.45 o 
   7   9  12      115.15       89.75     10.21 o 
   8   9  12       98.23       74.49      7.48 o 
   9   9  12      502.16      448.04     15.29 o 
  11   9  12       25.20       32.89      6.06 o 
   0  10  12     3068.89     2835.43     72.03 o 
   1  10  12      537.63      489.82     16.07 o 
   2  10  12       11.10       16.85      5.01 o 
   3  10  12     1338.95     1314.65     32.24 o 
   4  10  12       96.62       89.25      6.75 o 
   5  10  12       51.87       30.08      5.44 o 
   6  10  12       64.30       51.64      6.13 o 
   7  10  12      111.61       79.67      8.40 o 
   8  10  12        0.05        0.99      4.52 o 
   9  10  12       13.99       21.49      4.89 o 
  10  10  12       73.01       79.19      8.04 o 
   1  11  12     1212.86     1115.57     35.59 o 
   2  11  12     1098.74      997.96     28.66 o 
   3  11  12     2738.77     2527.95     31.00 o 
   4  11  12      127.38      104.50      8.21 o 
   6  11  12      217.00      196.66     11.96 o 
   7  11  12      122.87      113.75      9.08 o 
   8  11  12       75.44       46.83      5.66 o 
   9  11  12       50.13       42.66      5.19 o  
  11  11  12       47.74       34.84     26.08 o 
   0  12  12     1052.24      968.53     27.83 o 
   1  12  12     1016.28      933.65     23.72 o 
   2  12  12       27.02       18.33      4.74 o 
   3  12  12     1520.22     1457.92     30.39 o 
   4  12  12      259.70      228.95     12.26 o 
   5  12  12       14.99        4.02      6.77 o 
   6  12  12      165.59      141.22     12.38 o 
   7  12  12        0.17        2.94      4.60 o 
   8  12  12      136.71      159.57      8.92 o 
   9  12  12      177.15      189.05      9.85 o 
  10  12  12       41.06       52.53      9.71 o 
   1  13  12        7.79        7.57      4.32 o 
   2  13  12       11.48       16.00      4.86 o 
   3  13  12     2738.45     2738.20     71.83 o 
   4  13  12        3.25       -5.05      5.05 o 
   5  13  12      112.83      119.36     13.19 o 
   6  13  12      264.50      274.60     16.09 o 
   7  13  12      716.81      697.34     25.26 o 
   8  13  12       10.16       13.97      4.04 o 
   9  13  12       33.81       21.70      3.62 o 
  10  13  12      141.76      111.27     10.18 o 
   0  14  12      669.45      628.83     23.16 o 
   1  14  12        8.70        8.26      4.49 o 
   2  14  12     2624.72     2556.93     48.18 o 
   3  14  12       99.02       68.79      8.24 o 
   4  14  12       54.69       46.64      7.64 o 
   5  14  12      300.82      287.22     17.29 o 
   6  14  12      123.06       97.96      8.07 o 
   7  14  12       23.08       19.63      5.81 o 
   8  14  12        1.56        5.08      3.95 o 
   9  14  12       88.31       88.89     17.19 o 
   1  15  12       16.96       16.97      4.68 o 
   2  15  12      509.22      592.33     23.56 o 
   3  15  12      145.59      148.33     12.47 o 
   4  15  12       15.42        6.15      5.39 o 
   5  15  12      126.33      125.06      9.72 o 
   6  15  12       28.23       13.04      4.74 o 
   7  15  12       13.03       12.39      4.25 o 
   8  15  12      176.96      178.54      8.89 o 
   0  16  12     1022.36      981.54     31.24 o 
   1  16  12      454.66      431.03     18.87 o 
   2  16  12        0.68        4.83      5.76 o 
   3  16  12      215.47      205.79     13.34 o 
   4  16  12      235.86      228.07     16.02 o 
   5  16  12      144.60      132.76     10.43 o 
   6  16  12      111.12      116.92      8.05 o 
   7  16  12       13.33       13.23      3.16 o 
   1  17  12      865.31      866.22     27.82 o 
   2  17  12      259.59      282.00     14.98 o 
   3  17  12        1.18        0.35      5.32 o 
   4  17  12       14.49       10.90      5.44 o 
   6  17  12        2.83        1.27      3.83 o 
   0  18  12     1140.50     1224.30     35.76 o 
   1  18  12       39.39       36.65      5.14 o 
   2  18  12        3.66        9.37      4.55 o 
   3  18  12      135.03      144.45      9.96 o 
   4  18  12       29.55       34.76      5.33 o 
   1  19  12       91.46       95.24      6.43 o 
   2  19  12       79.79       79.32      7.16 o 
   3  19  12      181.16      207.94      9.53 o 
   4  19  12      236.98      298.64     17.04 o 
   1   1  13      778.97      861.00     13.01 o 
   2   1  13     1623.81     1829.68     25.74 o 
   3   1  13     1972.81     1896.35     25.87 o 
   4   1  13        0.76        3.77      3.25 o 
   5   1  13      416.66      356.71     15.28 o 
   6   1  13       25.31       19.94      5.42 o 
   7   1  13       26.75       30.23      5.77 o 
   8   1  13      855.81      829.09     14.13 o 
   9   1  13      286.25      273.82      9.85 o 
  10   1  13      414.54      415.11     11.66 o 
  11   1  13      256.65      262.17     13.09 o 
  12   1  13        1.79       10.93      8.19 o 
  13   1  13       11.25      645.86    383.00 o 
   0   2  13      258.19      152.34      8.38 o 
   1   2  13     1962.11     2284.06     22.23 o 
   2   2  13     1286.53     1534.19     25.02 o 
   3   2  13      180.28      158.12      7.81 o 
   4   2  13       25.35       35.87      4.42 o 
   5   2  13      176.65      185.35      9.13 o 
   6   2  13     1108.53     1074.75     28.27 o 
   7   2  13       22.72       13.14      6.08 o 
   8   2  13       82.32       76.15      4.92 o 
   9   2  13       79.34       83.72      6.16 o 
  10   2  13       10.97        2.33      4.76 o  
  12   2  13       18.41       16.94      9.02 o 
   1   3  13      856.88      916.51     16.23 o 
   2   3  13      194.99      244.62      8.44 o 
   3   3  13      157.30      127.27      7.28 o 
   4   3  13     2820.68     2864.81     67.75 o 
   5   3  13      216.77      205.02     10.72 o 
   6   3  13      737.67      672.20     27.62 o 
   7   3  13       20.96       22.97      6.34 o 
   8   3  13      293.34      268.77      8.40 o 
   9   3  13      349.20      370.68     12.10 o 
  10   3  13      344.09      331.88     12.09 o 
  12   3  13        0.57        4.89      6.13 o 
   0   4  13     5008.11     6269.60     93.19 o 
   1   4  13      315.96      280.10      8.79 o 
   2   4  13      508.80      511.04     12.60 o 
   3   4  13     2073.16     2157.58     41.50 o 
   4   4  13      150.96      129.56      7.92 o 
   5   4  13      311.33      291.32     12.05 o 
   6   4  13      442.12      392.64     17.40 o 
   7   4  13      560.15      536.18     12.01 o 
   8   4  13      921.73      877.10     16.68 o 
   9   4  13       45.86       40.98      5.34 o 
  10   4  13       19.95       10.52      4.66 o 
  11   4  13       54.51       29.35      8.28 o 
  12   4  13       44.84       32.17      6.58 o 
   1   5  13       79.97       75.43      5.39 o 
   2   5  13     2253.94     2356.96     28.69 o 
   3   5  13      781.67      742.95     19.56 o 
   4   5  13       71.14       66.55      6.53 o 
   5   5  13       23.07       13.33      5.15 o 
   6   5  13      915.27      935.66     33.08 o 
   7   5  13      174.64      158.53      7.80 o 
   8   5  13     2920.52     2710.33     48.59 o 
   9   5  13       42.07       36.62      5.54 o 
  10   5  13        4.14        7.71      5.46 o 
  11   5  13       52.32       33.52     10.20 o 
  12   5  13       35.58       28.98      5.34 o 
   0   6  13      435.60      470.65     38.14 o 
   1   6  13     1535.39     1787.29     28.72 o 
   2   6  13      125.27       93.69      6.06 o 
   3   6  13       77.27       66.15      5.94 o 
   4   6  13       25.69       27.76      5.49 o 
   5   6  13      126.32      152.02     11.39 o 
   6   6  13        9.11        7.75      6.24 o 
   7   6  13      966.79      891.83     19.14 o 
   8   6  13      684.48      630.74     17.12 o 
   9   6  13       86.03       76.57      7.76 o 
  10   6  13        3.32        9.67      5.28 o 
  11   6  13        7.28        5.82      5.90 o  
   1   7  13     1532.38     1516.31     22.58 o 
   2   7  13      899.92      905.57     18.95 o 
   3   7  13      365.18      392.66     14.99 o 
   4   7  13      416.51      421.60     17.85 o 
   5   7  13       23.22        7.20      5.50 o 
   6   7  13      856.51      861.46     22.67 o 
   7   7  13     1226.99     1176.77     30.09 o 
   9   7  13       37.39       25.60      5.83 o 
  10   7  13      143.38      156.07      9.92 o 
  11   7  13       81.88       74.42      8.21 o 
  12   7  13       43.01       44.85      6.79 o 
   1   8  13     3601.94     3512.28     38.41 o 
   2   8  13       68.32       82.54      6.28 o 
   3   8  13      221.18      182.41     10.68 o 
   4   8  13      537.76      600.97     24.64 o 
   5   8  13      175.00      172.95     13.82 o 
   6   8  13       72.61       63.92      7.33 o 
   7   8  13        6.43        1.66      4.96 o 
   8   8  13       49.99       50.53      8.35 o 
   9   8  13      320.89      298.77     13.04 o 
  10   8  13        6.48        8.55      4.69 o 
  11   8  13       34.67       20.97      7.79 o 
   1   9  13      509.01      497.90     16.05 o 
   2   9  13       10.65        1.18      4.13 o 
   3   9  13      137.18      140.99     10.65 o 
   4   9  13       44.30       47.45     10.31 o 
   5   9  13      152.14      156.43      9.31 o 
   6   9  13       34.58       36.80      5.74 o 
   7   9  13        5.04        5.49      5.86 o 
   8   9  13       60.38       65.21      7.50 o  
  10   9  13       38.56       36.38      5.66 o 
  11   9  13       29.04       13.43      4.98 o 
   0  10  13     8235.09     7462.34    204.23 o 
   1  10  13     1291.15     1248.03     25.99 o 
   2  10  13     4873.77     4530.81    140.15 o 
   3  10  13      379.16      385.49     17.73 o 
   4  10  13      100.18       87.46      6.46 o 
   5  10  13      136.90      121.61      8.55 o 
   6  10  13       45.16       42.56      6.53 o 
   7  10  13        8.92        8.32      5.14 o 
   8  10  13      683.11      674.01     20.65 o 
   9  10  13      286.48      294.64     11.75 o 
  10  10  13      325.75      365.05     12.98 o 
  11  10  13       15.39        4.56      5.73 o 
   1  11  13     2340.06     2117.52     34.65 o 
   2  11  13       74.22       62.36      5.77 o 
   3  11  13      598.78      578.66     17.77 o 
   4  11  13      385.04      379.97     15.78 o 
   5  11  13      319.26      300.52     15.38 o 
   7  11  13       57.04       52.59      6.93 o 
   8  11  13      159.93      170.65      8.92 o 
   9  11  13      143.10      170.26      9.36 o 
   0  12  13     1303.82     1179.80     31.26 o 
   1  12  13      435.93      392.19     15.80 o 
   2  12  13      902.26      807.22     22.70 o 
   3  12  13      291.49      244.64     12.98 o 
   4  12  13       19.35        9.53      5.39 o 
   6  12  13      336.11      326.37     17.60 o 
   7  12  13      344.05      352.64     14.50 o 
   8  12  13      125.78      129.36      7.53 o 
  10  12  13       38.36       60.93      7.16 o 
   1  13  13      469.70      455.05     16.07 o 
   2  13  13     1531.94     1571.08     45.72 o 
   3  13  13       65.19       65.76      8.28 o 
   4  13  13      172.17      179.78     12.09 o 
   5  13  13        0.30        0.67      6.11 o 
   6  13  13        9.22        7.66      5.58 o 
   7  13  13       19.91       12.25      4.72 o 
   8  13  13      209.11      194.15      8.25 o 
   9  13  13        9.21       11.63      3.24 o 
   0  14  13      217.65      231.21     14.04 o 
   1  14  13      313.30      257.81     12.85 o 
   2  14  13       60.88       85.64      9.25 o 
   3  14  13      456.59      432.47     18.08 o 
   4  14  13       94.53       94.38      8.99 o 
   5  14  13      175.44      163.14     12.33 o 
   6  14  13      140.48      134.67      9.10 o 
   7  14  13        2.64        2.22      4.09 o 
   8  14  13       10.70        7.96      3.72 o 
   9  14  13        0.00        1.56      4.54 o 
   1  15  13       10.99       19.44      5.26 o 
   2  15  13     1089.40     1080.60     31.10 o 
   3  15  13        7.80        7.62      5.73 o  
   5  15  13       56.73       56.75      7.70 o 
   6  15  13        0.27        3.59      3.80 o 
   7  15  13       26.44       28.23      4.27 o 
   8  15  13       48.95       62.34      5.31 o 
   0  16  13      212.99      207.25     14.84 o 
   1  16  13       34.37       40.54      5.81 o 
   2  16  13      131.69      106.48     10.27 o 
   3  16  13      293.10      277.56     15.05 o 
   4  16  13        1.59        8.27      6.56 o 
   5  16  13       70.44       62.18      7.82 o 
   6  16  13       50.03       46.65      5.22 o 
   7  16  13       28.41        9.88      4.18 o 
   1  17  13       43.87       47.01      6.36 o 
   2  17  13      473.70      527.41     19.63 o 
   3  17  13        6.99        4.23      4.49 o 
   4  17  13      146.23      127.61      9.77 o 
   6  17  13       26.03       15.60      3.38 o 
   0  18  13       18.48       22.11      9.08 o 
   2  18  13       55.30       55.11      6.03 o 
   3  18  13      556.28      624.48     15.37 o 
   4  18  13       34.18       36.17      4.76 o 
   5  18  13        0.01        0.32      3.07 o 
   1  19  13       46.76       48.65      5.23 o 
   3  19  13        4.65        2.93      3.69 o 
   0   0  14      918.36     1078.19     27.81 o 
   1   0  14      101.49      126.67      7.67 o 
   2   0  14     1697.16     1427.08     29.62 o 
   3   0  14        3.41        0.69      3.87 o 
   4   0  14     4474.91     4459.58     78.04 o 
   5   0  14     1855.12     1645.03     53.56 o  
   7   0  14      796.72      701.79     31.27 o 
   8   0  14      254.46      219.49     14.22 o 
   9   0  14     2038.87     2047.90     41.19 o 
  10   0  14     1302.73     1335.95     35.80 o 
  11   0  14      458.81      511.39     25.02 o 
  12   0  14        8.69      523.45    393.56 o 
   1   1  14     1508.44     1707.99     19.83 o 
   2   1  14       14.06       28.09      3.84 o 
   3   1  14      187.85      187.79      8.57 o 
   4   1  14      352.05      345.45     13.01 o 
   5   1  14      216.36      251.80     13.26 o 
   6   1  14       91.16       80.93      8.54 o 
   7   1  14      356.42      335.70     12.62 o 
   8   1  14     3710.48     3580.50     57.74 o 
   9   1  14     1011.31     1011.30     27.64 o 
  10   1  14      270.82      251.57      8.94 o 
  11   1  14       90.45       78.66      8.82 o 
  12   1  14        0.48        5.96      5.85 o 
   0   2  14      212.05      118.29     10.37 o 
   1   2  14        0.00        7.38      2.48 o 
   2   2  14       66.40       78.33      5.75 o 
   3   2  14      187.16      196.98      8.96 o 
   4   2  14      496.19      489.64     14.41 o 
   5   2  14      124.71      135.50      9.13 o 
   6   2  14       88.54       95.07      8.93 o 
   7   2  14      288.28      262.00      7.71 o 
   8   2  14     1553.14     1567.10     19.83 o 
   9   2  14      344.76      354.18     10.93 o 
  10   2  14      238.36      208.10      9.07 o 
  11   2  14        2.17        8.77      5.43 o 
  12   2  14       36.66       33.54      9.45 o 
   1   3  14        9.21        9.10      2.42 o 
   2   3  14      391.72      445.22     14.05 o 
   3   3  14       88.74      102.60      7.33 o 
   4   3  14        4.43       11.64      3.58 o 
   5   3  14        8.10        8.90      3.61 o 
   6   3  14      252.76      276.19     14.98 o 
   7   3  14       89.13       87.44      4.64 o 
   8   3  14      325.34      322.30      8.77 o 
   9   3  14     3937.61     3886.36     45.56 o 
  10   3  14       40.01       41.24      5.66 o 
  12   3  14        3.74        3.22      4.27 o 
   0   4  14       97.70       71.66     11.64 o 
   1   4  14     2476.67     2544.63     42.81 o 
   2   4  14       10.15       27.64      4.14 o 
   3   4  14       54.19       57.24      5.27 o 
   4   4  14      139.76      102.78      7.30 o 
   5   4  14        8.91       10.45      4.21 o 
   6   4  14       66.37       52.36      8.19 o 
   7   4  14      134.73      111.05      5.64 o 
   8   4  14       17.01       14.11      4.70 o 
   9   4  14        5.78        7.40      4.13 o 
  10   4  14       96.17       71.43      6.98 o 
  11   4  14       37.78       36.06      8.03 o 
  12   4  14        5.84        2.04      6.62 o 
   1   5  14     1068.77     1177.48     17.97 o 
   2   5  14     2878.88     2958.83     35.30 o 
   3   5  14      578.47      535.13     17.16 o 
   4   5  14       19.63       18.73      4.15 o 
   5   5  14       41.06       47.85      6.28 o 
   6   5  14      611.81      585.92     24.63 o 
   7   5  14      344.55      345.31     11.81 o 
   8   5  14      641.86      550.20     15.99 o 
   9   5  14       29.99       27.76      5.25 o 
  10   5  14      256.51      277.20     13.97 o 
  12   5  14       48.17       35.27      6.67 o 
   0   6  14      304.77      347.03     16.77 o 
   1   6  14      180.30      237.61      9.71 o 
   2   6  14       14.58        6.54      3.29 o 
   4   6  14       61.80       60.33      7.08 o 
   5   6  14       12.42        5.24      4.39 o 
   6   6  14      101.96       94.27      6.12 o 
   7   6  14      399.77      367.87     13.50 o 
   8   6  14       21.39       23.16      5.34 o 
   9   6  14      401.85      350.28     15.07 o 
  10   6  14       31.95       42.18      6.95 o 
  11   6  14      119.26       93.67      9.52 o 
  12   6  14       15.32       14.59      4.30 o 
   1   7  14      575.90      594.05     16.83 o 
   2   7  14      488.03      448.05     14.66 o 
   3   7  14      351.31      360.95     16.40 o 
   4   7  14     1156.03     1098.06     29.46 o 
   5   7  14      160.36      175.09     14.02 o 
   6   7  14      103.03       92.96      8.14 o 
   7   7  14        0.12        4.23      4.61 o 
   8   7  14      125.99      127.05      9.89 o 
   9   7  14       23.85       21.72      5.51 o 
  10   7  14       68.37       83.02      7.01 o 
  11   7  14      214.72      191.39     11.89 o 
  12   7  14        1.47        5.60      3.56 o 
   0   8  14      128.17      135.60     11.42 o 
   1   8  14        8.01        7.96      3.63 o 
   2   8  14      284.07      319.84     12.65 o 
   3   8  14      169.92      156.01     10.19 o 
   4   8  14      225.95      232.77     16.12 o 
   5   8  14        4.67       11.54      4.44 o 
   6   8  14      244.54      216.43     11.31 o 
   8   8  14       57.20       52.20      7.98 o 
   9   8  14        0.32        0.77      4.57 o 
  10   8  14      558.21      537.33     14.97 o 
  11   8  14       72.59       54.11      7.71 o 
   1   9  14      809.38      827.20     20.98 o 
   2   9  14      153.90      127.93     10.31 o 
   3   9  14     1018.03      920.16     26.72 o 
   4   9  14       17.44       13.30      3.98 o 
   5   9  14      156.86      139.17      9.05 o 
   6   9  14      468.47      446.94     17.21 o 
   7   9  14      501.58      449.29     18.55 o 
   8   9  14      254.19      228.91     12.59 o 
   9   9  14        4.24        3.60      5.01 o 
  10   9  14      751.59      796.06     17.94 o 
   0  10  14     5793.31     5354.57    124.55 o 
   1  10  14     5142.02     4839.06     84.15 o 
   2  10  14       50.76       50.89      8.58 o 
   3  10  14       75.47       64.65      5.28 o 
   4  10  14       52.74       56.64      6.00 o 
   5  10  14      289.11      259.41     12.37 o 
   6  10  14        9.81        7.64      5.92 o 
   7  10  14      348.19      313.54     13.39 o 
   8  10  14        0.40        0.97      4.64 o 
   9  10  14        8.02        1.40      4.56 o 
  10  10  14      157.47      186.02     10.08 o 
  11  10  14       32.20       30.22      6.72 o 
   1  11  14     1419.32     1246.34     27.38 o 
   2  11  14      210.01      209.51     11.83 o 
   3  11  14      146.93      126.88      8.74 o 
   4  11  14      324.66      308.73     14.35 o 
   5  11  14       78.94       84.53      7.73 o 
   6  11  14       79.49       47.58      6.91 o 
   8  11  14       99.94       84.92      6.92 o 
   9  11  14      127.57      141.62     10.23 o 
  10  11  14       52.71       80.80     11.43 o 
   0  12  14      198.89      170.62     14.11 o 
   1  12  14      768.53      712.39     19.76 o 
   2  12  14        7.04        8.08      4.73 o 
   3  12  14      763.03      722.08     21.69 o 
   4  12  14       71.10       95.32      9.09 o 
   5  12  14      101.91       67.34      9.10 o 
   7  12  14       43.76       41.43      5.33 o 
   8  12  14        5.00        2.57      3.58 o 
   9  12  14      102.30      107.11      6.65 o 
  10  12  14       18.52       26.59      6.56 o 
   1  13  14     1341.88     1294.29     30.87 o 
   2  13  14      124.68      127.84     10.67 o 
   3  13  14       33.64       31.30      7.09 o 
   4  13  14       36.86       27.22      5.67 o 
   5  13  14       21.42       14.82      5.45 o 
   6  13  14       28.23       22.45      5.69 o 
   7  13  14       71.11       66.26      6.85 o 
   8  13  14       12.41       11.01      3.61 o 
   9  13  14       30.33       40.85      4.72 o 
   0  14  14        4.60        3.72      6.55 o 
   1  14  14        3.41        1.66      4.75 o 
   2  14  14      188.74      173.44     11.89 o 
   3  14  14      434.22      397.92     17.51 o 
   4  14  14       89.95      103.21      9.17 o 
   5  14  14       87.63      103.42     11.51 o 
   6  14  14      153.89      145.34      8.45 o 
   7  14  14       92.80      100.07      7.03 o 
   8  14  14      143.36      137.36      7.47 o 
   1  15  14      495.55      476.17     18.39 o 
   2  15  14      124.36      149.84     10.88 o 
   3  15  14      345.07      359.47     17.65 o 
   4  15  14        5.85       10.68      5.56 o
   6  15  14       10.49        5.30      3.56 o 
   7  15  14      124.28      115.73      6.64 o 
   8  15  14       95.23      104.06     14.24 o 
   1  16  14       32.71       18.63      5.13 o 
   2  16  14      335.52      358.75     16.99 o 
   3  16  14       79.06       89.68      9.33 o 
   4  16  14       86.33       95.06      9.56 o 
   5  16  14       20.95       25.89      4.94 o 
   6  16  14      200.01      203.47      9.02 o 
   7  16  14        0.40        1.75      3.47 o 
   1  17  14      531.88      542.92     17.81 o 
   2  17  14      273.89      306.41     13.41 o 
   3  17  14      139.54      143.29      9.34 o 
   4  17  14        2.13        0.39      4.15 o  
   6  17  14      147.56      197.63     11.91 o 
   0  18  14      581.16      651.60     23.58 o 
   2  18  14       16.54       19.63      4.53 o 
   3  18  14        0.68        7.42      3.30 o 
   4  18  14       23.80       19.65      3.73 o 
   1  19  14        0.03        2.82      4.18 o 
   2  19  14      278.74      346.42     19.38 o 
   1   1  15       20.37       13.79      2.95 o 
   2   1  15        2.89        7.37      2.63 o 
   3   1  15     1010.14     1008.02     20.08 o 
   4   1  15      499.82      480.24     15.93 o 
   5   1  15      153.11      153.64     10.63 o 
   6   1  15      519.41      466.80     19.17 o 
   7   1  15     1270.89     1217.85     16.81 o 
   8   1  15        1.19        4.72      3.31 o 
   9   1  15      217.81      218.30      8.68 o 
  10   1  15       30.74       28.70      4.49 o 
  12   1  15      130.84      913.71    118.94 o 
   0   2  15     7183.25     7565.64    123.49 o 
   1   2  15      192.74      242.66      9.10 o 
   2   2  15     1429.01     1302.68     20.79 o 
   3   2  15        6.52        8.16      2.83 o 
   4   2  15        5.98       10.42      3.63 o 
   5   2  15      468.52      478.58     16.86 o 
   6   2  15      507.69      483.38     19.63 o 
   7   2  15     1762.30     1631.96     21.05 o 
   8   2  15        5.56        4.94      2.99 o 
   9   2  15        3.43        1.11      4.71 o 
  10   2  15        2.96        2.43      4.41 o 
  11   2  15      145.05      173.70     15.28 o 
  12   2  15       68.65       71.09     10.53 o 
   1   3  15      349.42      342.08     10.08 o 
   2   3  15     1387.04     1630.93     30.35 o 
   3   3  15     1722.56     1679.20     29.25 o 
   4   3  15      615.46      702.05     19.70 o 
   5   3  15     2017.48     1832.22     36.17 o 
   6   3  15      849.81      820.82     28.72 o 
   8   3  15     1355.83     1261.79     16.80 o 
   9   3  15      110.79      129.90      7.52 o 
  10   3  15      127.99      108.77      7.91 o 
  11   3  15        0.67       -4.47      5.73 o 
  12   3  15       28.61       43.95     12.65 o 
   0   4  15     8370.23     8593.08    185.58 o 
   1   4  15       69.96       54.54      4.56 o 
   2   4  15     1089.55     1146.58     23.72 o 
   3   4  15        2.81       10.81      3.87 o 
   4   4  15        6.89       16.73      4.22 o 
   6   4  15      610.35      593.78     24.66 o 
   7   4  15       14.44        2.02      3.81 o 
   8   4  15      546.90      567.16     15.96 o 
   9   4  15       14.26       18.90      4.88 o 
  10   4  15       51.49       46.62      8.07 o 
  11   4  15        2.22        5.47      6.52 o 
  12   4  15        2.53        5.37      5.96 o 
   1   5  15      503.20      504.85     13.85 o 
   2   5  15      113.24      138.45      8.85 o 
   3   5  15       63.24       54.05      6.18 o 
   4   5  15      672.85      668.15     22.24 o 
   5   5  15      910.07      877.83     25.91 o 
   6   5  15      139.19      127.06      6.74 o 
   8   5  15      789.48      770.52     20.87 o 
   9   5  15      530.86      515.10     16.62 o 
  10   5  15      105.84       86.16      8.78 o 
  12   5  15        8.50        4.24      3.76 o 
   0   6  15     4030.41     3899.61    106.81 o 
   1   6  15      515.60      577.61     16.28 o 
   2   6  15     2414.75     2246.67     32.31 o 
   3   6  15       88.81      103.89      8.33 o 
   4   6  15        4.26        0.81      4.71 o 
   5   6  15      257.83      219.49     15.64 o 
   6   6  15      200.16      185.88     10.11 o 
   7   6  15      336.04      276.00     12.65 o 
   8   6  15      195.70      224.16     12.51 o 
   9   6  15       81.27      101.76      8.12 o 
  10   6  15      256.02      222.31     12.44 o 
  11   6  15      191.98      164.01     13.82 o 
  12   6  15        0.96       -5.14      5.14 o 
   1   7  15     1770.14     1818.50     29.94 o 
   2   7  15      318.67      294.04     12.00 o 
   3   7  15     1095.09     1129.31     29.66 o 
   4   7  15      638.30      654.95     23.00 o 
   5   7  15     1094.34     1043.28     20.96 o 
   7   7  15      322.46      263.54     13.12 o 
   8   7  15      135.09      115.38      9.46 o 
   9   7  15       30.65       22.07      5.65 o 
  10   7  15      454.56      494.39     15.80 o 
  11   7  15      328.21      312.04     18.88 o 
   0   8  15     5018.80     4973.53    107.63 o 
   1   8  15        0.96        6.48      3.78 o 
   2   8  15       32.92       37.61      5.09 o 
   3   8  15       15.98        8.29      4.88 o 
   4   8  15      501.71      532.31     19.63 o 
   5   8  15      322.02      292.94     12.61 o 
   6   8  15      201.61      176.12     10.11 o 
   7   8  15        3.35        4.51      5.06 o 
   8   8  15       77.90       62.90      8.02 o 
   9   8  15      316.77      343.01     14.17 o 
  10   8  15      521.02      461.82     16.06 o 
  11   8  15        9.72        5.85      4.38 o 
   1   9  15     1139.64     1097.51     24.48 o 
   2   9  15      217.99      209.27     12.95 o 
   3   9  15     1279.35     1256.34     25.37 o 
   4   9  15       24.64       20.77      4.45 o 
   5   9  15      122.68      112.73      8.16 o 
   6   9  15      153.51      117.68     10.18 o 
   7   9  15      107.31      102.64      9.34 o 
   8   9  15       79.08       83.99      8.10 o 
   9   9  15       73.26       76.91      7.30 o 
  10   9  15       44.16       56.27      6.63 o 
  11   9  15       20.69       15.14      5.22 o 
   0  10  15      517.03      442.43     17.36 o 
   1  10  15     2169.99     2147.05     27.16 o 
   2  10  15      988.20      925.22     21.88 o 
   3  10  15       81.01       72.19      6.98 o 
   5  10  15      260.76      264.62     12.29 o 
   6  10  15      750.29      768.45     20.93 o 
   7  10  15       36.75       48.46      6.16 o 
   8  10  15       15.05       12.59      5.06 o 
   9  10  15       56.71       39.52      5.41 o 
  10  10  15      210.84      251.06     11.31 o 
   1  11  15      796.96      840.09     20.10 o 
   2  11  15       58.22       38.27      5.76 o 
   3  11  15        0.53        4.84      4.47 o 
   4  11  15      403.59      392.27     15.87 o 
   5  11  15       49.41       28.36      5.68 o 
   6  11  15       41.04       20.74      5.12 o 
   7  11  15       16.26       18.84      4.22 o 
   8  11  15       44.81       44.21      5.65 o 
   9  11  15        4.48        1.93      3.87 o 
  10  11  15        8.91        2.28      3.72 o 
   0  12  15       95.45       96.17     10.91 o 
   1  12  15        0.40        2.70      4.08 o 
   2  12  15      579.20      611.74     19.87 o 
   3  12  15      117.99      118.58     10.07 o 
   4  12  15      880.51      863.40     25.59 o 
   5  12  15       33.66       12.72      6.96 o 
   6  12  15       56.28       56.22      6.40 o 
   7  12  15       46.44       31.03      4.56 o 
   8  12  15        7.29        2.99      3.73 o 
   9  12  15       11.10        9.95      3.33 o 
   1  13  15      861.05      806.64     22.69 o 
   2  13  15      118.69      104.69      9.07 o 
   3  13  15      175.45      170.55     11.74 o 
   7  13  15      117.91      105.31      7.65 o 
   8  13  15       12.06       17.33      4.18 o 
   9  13  15        1.53        4.50      4.00 o 
   0  14  15      107.93      111.26     13.67 o 
   1  14  15      265.87      278.96     14.55 o 
   2  14  15      207.00      210.10     12.67 o 
   3  14  15        4.36        1.06      5.07 o 
   6  14  15       24.99       20.88      4.62 o 
   7  14  15       41.99       29.47      4.41 o 
   8  14  15       21.94       19.71      4.16 o 
   1  15  15      971.04     1004.30     26.30 o 
   2  15  15       14.22       11.36      4.84 o 
   3  15  15        6.59       18.87      5.70 o 
   4  15  15       51.88       36.81      6.85 o 
   6  15  15       43.72       37.04      4.53 o 
   7  15  15       33.55       30.89      4.22 o 
   0  16  15      817.45      902.69     32.78 o 
   1  16  15      324.02      347.85     14.03 o 
   2  16  15       94.29      100.76      8.90 o 
   3  16  15        1.57       11.96      5.04 o 
   4  16  15        5.27        0.86      3.94 o 
   5  16  15       37.23       25.00      4.17 o 
   6  16  15      165.24      172.77      8.47 o 
   1  17  15      331.85      369.01     13.90 o 
   3  17  15       26.31       19.78      4.47 o 
   4  17  15       56.30       52.20      5.75 o 
   5  17  15        8.90        1.51      3.19 o 
   0  18  15      124.54      131.34     10.40 o 
   1  18  15       33.46       30.47      4.73 o 
   2  18  15       97.96      140.86      8.01 o 
   3  18  15      200.23      234.02     10.23 o 
   4  18  15      175.40      210.79     11.82 o 
   1  19  15      171.14      244.75     21.60 o 
   0   0  16     2982.04     3519.76    107.08 o 
   1   0  16     1909.29     2017.97     44.29 o 
   2   0  16     8698.65     9069.73     84.88 o 
   3   0  16      139.45      147.62     10.85 o 
   4   0  16      300.80      303.15     18.65 o 
   5   0  16     1264.28     1192.00     38.43 o 
   6   0  16     6750.06     6228.41     97.07 o 
   7   0  16        3.86        3.17      5.00 o 
   8   0  16      223.95      205.26     13.17 o 
   9   0  16      461.36      436.25     23.62 o 
  10   0  16      159.17      129.82     12.89 o 
  11   0  16        0.15        8.48      7.78 o 
  12   0  16       25.79      621.25    436.70 o 
   1   1  16      121.02      123.33      8.08 o 
   2   1  16       12.97        8.07      3.50 o 
   3   1  16      277.81      304.66     10.80 o 
   4   1  16      216.20      176.06      9.36 o 
   5   1  16      258.31      263.46     11.78 o 
   6   1  16       38.04       30.41      5.65 o 
   7   1  16     1221.92     1208.73     17.25 o 
   8   1  16     1101.33     1079.57     28.47 o 
   9   1  16      836.41      795.83     24.91 o 
  10   1  16       42.57       35.99      5.12 o 
  11   1  16      130.06      135.76     10.99 o 
  12   1  16        0.76        2.50      5.38 o 
   0   2  16    15074.73    17002.45    145.88 o 
   1   2  16      251.82      284.79     10.87 o 
   2   2  16      231.85      222.50      9.62 o 
   3   2  16      250.19      261.58     11.81 o 
   4   2  16      568.18      506.29     16.97 o 
   5   2  16      177.96      159.80     11.14 o 
   6   2  16      173.07      164.21     10.99 o 
   7   2  16      935.20      859.15     15.33 o 
   8   2  16      734.57      700.98     16.04 o 
   9   2  16       15.25       13.89      5.04 o 
  10   2  16      698.31      675.18     16.51 o 
  11   2  16      149.59      153.87     11.18 o 
  12   2  16        0.00        5.20      6.70 o 
   1   3  16      168.03      158.33      7.89 o 
   2   3  16       13.02       31.17      3.93 o 
   3   3  16      155.77      203.95     11.83 o 
   4   3  16     1176.50     1058.79     24.64 o 
   5   3  16      292.25      257.46     14.09 o 
   6   3  16     1593.38     1434.41     22.10 o 
   7   3  16      986.94      861.62     20.68 o 
   8   3  16      776.77      752.17     16.12 o 
   9   3  16      648.30      653.53     16.50 o 
  10   3  16       13.46        0.07      5.06 o 
  11   3  16      120.95      126.81     10.23 o 
  12   3  16       62.64       69.35      9.48 o 
   0   4  16      497.50      515.46     20.01 o 
   1   4  16        4.96        9.78      3.13 o 
   2   4  16      485.61      628.80     18.09 o 
   3   4  16       86.10       73.45      7.35 o 
   4   4  16       66.89       48.52      6.64 o 
   5   4  16      621.86      577.61     21.15 o 
   6   4  16      424.46      390.34     11.26 o 
   7   4  16      576.65      585.41     13.37 o 
   8   4  16       17.82       12.91      4.14 o 
   9   4  16       42.77       34.74      5.28 o 
  10   4  16      105.00       92.73      8.28 o 
  11   4  16       53.23       23.15      7.03 o 
  12   4  16        1.97        6.37      5.36 o 
   1   5  16       37.39       36.88      4.47 o 
   2   5  16      222.37      241.84     12.99 o 
   3   5  16        5.28        9.35      3.99 o 
   4   5  16      177.06      152.72     12.70 o 
   5   5  16        0.84        5.32      6.38 o 
   6   5  16      372.40      323.61     11.03 o 
   7   5  16      991.39      970.07     19.78 o 
   8   5  16        8.10       13.64      4.68 o 
   9   5  16       69.11       55.22      6.18 o 
  10   5  16       88.20       57.99      6.88 o 
  11   5  16      207.58      181.88     11.36 o 
  12   5  16        3.41      161.23    120.38 o 
   0   6  16      383.98      429.79     19.24 o 
   1   6  16      425.18      351.02     12.37 o 
   2   6  16       48.55       72.50      7.70 o 
   3   6  16       93.61       99.32      8.93 o 
   4   6  16      109.27      101.60     10.81 o 
   5   6  16       20.90       24.20      4.10 o 
   6   6  16      929.71      807.59     20.68 o 
   7   6  16      278.66      274.01     13.40 o 
   8   6  16      102.07       80.55      7.25 o 
   9   6  16       92.15       97.51      8.31 o 
  10   6  16       82.00      100.63      9.36 o 
  11   6  16      350.36      318.65     14.22 o 
   1   7  16        2.05       11.10      3.78 o 
   2   7  16      172.92      168.24     11.71 o 
   3   7  16      317.78      279.69     14.96 o 
   4   7  16      166.73      123.87     10.75 o 
   5   7  16       67.94       51.48      6.54 o 
   6   7  16      401.39      380.25     14.15 o 
   7   7  16      670.40      573.70     18.77 o 
   8   7  16      118.91      101.74      8.47 o 
   9   7  16        6.24       14.23      5.38 o 
  10   7  16      343.35      303.67     13.47 o 
  11   7  16       45.41       22.25      6.40 o 
   0   8  16     2532.27     2322.75     47.07 o 
   1   8  16      389.37      352.90     13.00 o 
   2   8  16      756.96      754.61     21.86 o 
   3   8  16     3260.78     3160.59     82.95 o 
   4   8  16       16.43       22.66      4.69 o 
   5   8  16      126.78      110.77      8.03 o 
   6   8  16       64.66       41.09      6.26 o 
   7   8  16      370.80      303.24     14.07 o 
   8   8  16      415.12      373.89     16.50 o 
   9   8  16       77.24       81.22      7.35 o 
  10   8  16      481.45      469.71     15.54 o 
   1   9  16      627.35      552.01     16.66 o 
   2   9  16      181.40      194.81      8.65 o 
   3   9  16      185.57      187.41     10.21 o 
   4   9  16        3.17        1.49      5.70 o 
   5   9  16       28.38       23.38      4.36 o 
   6   9  16      633.20      601.12     19.42 o 
   7   9  16      600.46      518.48     19.14 o 
   8   9  16        0.07        2.64      4.75 o 
   9   9  16      142.78      117.18      9.59 o 
  10   9  16      346.90      363.51     13.35 o 
   0  10  16     6068.65     5681.91     80.11 o 
   1  10  16     1080.19     1051.99     23.85 o 
   2  10  16        1.49        7.87      4.38 o 
   3  10  16      121.42      110.58      7.65 o 
   4  10  16      665.65      686.98     18.45 o 
   5  10  16       55.17       32.56      5.11 o 
   6  10  16       45.20       51.14      5.71 o 
   7  10  16      564.13      572.14     16.98 o 
   8  10  16      156.21      132.97      9.20 o 
   9  10  16      103.49       81.71      8.29 o 
  10  10  16        5.88        6.76      5.50 o 
   1  11  16      335.30      289.71     12.14 o 
   2  11  16       16.37       10.53      4.61 o 
   3  11  16      983.94     1015.09     25.47 o 
   4  11  16       85.40       97.00      8.37 o 
   5  11  16       33.07       23.10      5.14 o 
   6  11  16      177.25      202.57     11.68 o 
   7  11  16       19.03       12.44      4.03 o 
   8  11  16        1.41        0.99      4.20 o 
   9  11  16      117.75      112.73      6.69 o 
  10  11  16       47.61       24.35     29.11 o 
   0  12  16      435.96      376.72     24.34 o 
   1  12  16     1353.75     1294.47     30.81 o 
   2  12  16      167.12      156.01     11.26 o 
   3  12  16      661.51      663.46     22.47 o 
   4  12  16       64.14       55.59      7.34 o 
   6  12  16      114.76      118.36      8.71 o 
   7  12  16       40.37       44.43      5.04 o 
   8  12  16       92.87       72.69      5.55 o 
   9  12  16      112.21      111.35      6.02 o 
   1  13  16     3404.61     3386.15     49.97 o 
   2  13  16       62.88       47.52      6.79 o 
   3  13  16      279.91      261.86     14.15 o 
   4  13  16        0.46        0.24      4.77 o 
   5  13  16       48.23       41.05      6.88 o 
   6  13  16        4.69       16.78      5.16 o 
   7  13  16      136.87      122.17      7.46 o 
   8  13  16       34.07       28.97      4.20 o 
   0  14  16     1135.25     1259.16     36.53 o 
   1  14  16       86.87       88.67      8.15 o 
   2  14  16      350.07      316.12     15.21 o 
   3  14  16       64.55       63.51      7.72 o 
   4  14  16       63.84       49.97      6.03 o 
   5  14  16       31.72       29.62      5.76 o 
   7  14  16       15.10        7.35      3.41 o 
   8  14  16       20.63        7.99      3.58 o 
   1  15  16      706.57      757.90     20.72 o 
   2  15  16       78.78       71.40      6.82 o 
   3  15  16      448.74      470.37     17.52 o 
   4  15  16       12.78       16.43      5.38 o 
   5  15  16       60.09       89.10      7.74 o 
   7  15  16        0.01        3.93      3.49 o 
   0  16  16        6.62        5.87      7.73 o 
   1  16  16        3.64        8.48      5.82 o 
   2  16  16      236.02      252.32     11.26 o 
   3  16  16      365.81      350.83     14.11 o 
   4  16  16        5.30        5.05      3.70 o 
   5  16  16       10.48       10.38      3.26 o 
   6  16  16       10.37       13.60      4.05 o 
   1  17  16        4.17        6.80      4.01 o 
   2  17  16        3.00        7.77      4.21 o 
   3  17  16      567.43      618.03     17.44 o 
   0  18  16      426.33      520.83     43.27 o 
   1  18  16       79.43       75.45      7.04 o 
   2  18  16      167.03      220.70      9.72 o 
   1   1  17        0.32        2.70      3.72 o 
   2   1  17     1057.92     1052.96     23.40 o 
   3   1  17      929.85      918.28     19.20 o 
   4   1  17      302.58      253.58     11.38 o 
   5   1  17      643.35      652.02     20.54 o 
   6   1  17     2861.43     2793.10     43.63 o 
   7   1  17       80.35       50.53      4.61 o 
   8   1  17      342.58      322.51     13.50 o 
   9   1  17        6.19        5.95      4.67 o 
  10   1  17        3.22        0.69      4.18 o 
  11   1  17       47.90       52.13     10.38 o 
  12   1  17       75.50       73.34     18.20 o 
   0   2  17     4747.55     5183.52    146.18 o 
   1   2  17        9.19       22.77      4.62 o 
   2   2  17       30.08       64.69      5.80 o 
   3   2  17      618.12      634.48     17.24 o 
   4   2  17      907.59      901.51     31.45 o 
   5   2  17       10.35        6.28      4.05 o 
   6   2  17     4134.83     3923.41     45.65 o 
   7   2  17       13.98       14.82      4.09 o  
   9   2  17       21.93       16.19      4.38 o 
  10   2  17      246.08      277.71     10.51 o 
  11   2  17       21.54       28.35      8.98 o 
  12   2  17       36.42      496.13    316.35 o 
   1   3  17      366.92      402.86     13.67 o 
   2   3  17      579.51      659.28     18.87 o 
   3   3  17        3.18        1.95      3.32 o 
   4   3  17      134.95      129.07      9.14 o 
   5   3  17      502.98      458.52     21.42 o 
   7   3  17       86.85       64.69      4.97 o 
   8   3  17      300.94      271.78     10.45 o 
   9   3  17      110.59      102.23      7.31 o 
  10   3  17        7.24        7.78      4.89 o 
  11   3  17       13.86       15.79      8.85 o 
  12   3  17       51.96      424.55    263.60 o 
   0   4  17      439.73      503.84     20.49 o 
   1   4  17       41.51       26.92      4.26 o 
   2   4  17        7.22        3.83      3.60 o 
   3   4  17      185.59      187.12     11.75 o 
   4   4  17      179.88      196.20     12.26 o 
   5   4  17        2.51        0.08      3.53 o 
   6   4  17      126.64       91.06      6.27 o 
   7   4  17      313.11      269.58      9.57 o 
   8   4  17       16.59       17.98      4.12 o 
   9   4  17        9.83        7.52      5.68 o 
  10   4  17       43.23       27.06      6.02 o 
  11   4  17        0.15        1.26      5.58 o 
   1   5  17       23.88       43.98      5.39 o 
   2   5  17       83.67       86.94      7.67 o 
   3   5  17       69.13       84.54      7.98 o 
   4   5  17      157.56      146.18     12.36 o 
   5   5  17      537.68      498.59     14.31 o 
   6   5  17      281.45      258.22     11.04 o 
   7   5  17      652.01      606.03     16.11 o 
   8   5  17      252.07      212.07     10.47 o 
   9   5  17       84.05       51.40      6.73 o 
  10   5  17       20.57        9.37      4.91 o 
  11   5  17       81.45       70.81      7.70 o 
   0   6  17      611.57      539.50     19.74 o 
   1   6  17      206.07      217.91     10.15 o 
   2   6  17       27.61       24.36      5.39 o 
   3   6  17       39.28       33.68      6.95 o 
   4   6  17      710.13      717.57     21.94 o 
   5   6  17       30.01       22.97      4.88 o 
   6   6  17      184.44      164.13      9.65 o 
   7   6  17       40.18       41.67      5.53 o 
   8   6  17      196.22      184.34     10.10 o  
  10   6  17       67.44       59.55      9.56 o 
  11   6  17      554.65      590.24     21.29 o 
   1   7  17      857.20      747.08     18.71 o 
   2   7  17     1156.29     1176.88     30.27 o 
   3   7  17       40.05       44.86      8.15 o 
   4   7  17        1.68        2.94      4.81 o 
   5   7  17       48.46       37.94      5.50 o 
   6   7  17       30.83       42.98      6.17 o 
   7   7  17       69.22       85.37      8.16 o 
   8   7  17      209.03      196.02     10.59 o 
   9   7  17        8.87        3.06      4.57 o 
  10   7  17      230.19      197.06     10.44 o 
  11   7  17       75.12       49.18      6.88 o 
   0   8  17      150.38      171.78     13.47 o 
   1   8  17        7.72        1.15      3.93 o 
   2   8  17     1239.10     1296.40     25.40 o 
   3   8  17      876.82      829.95     20.64 o 
   4   8  17      613.10      660.58     20.26 o 
   5   8  17      159.67      142.17      8.45 o 
   6   8  17        1.19        5.43      4.66 o 
   7   8  17      171.82      154.90     10.22 o 
   8   8  17        0.01        0.76      4.48 o 
   9   8  17       24.03       24.57      5.06 o 
  10   8  17      604.12      574.94     23.81 o 
  11   8  17       39.54       55.77      8.18 o 
   1   9  17      598.22      590.14     16.63 o 
   2   9  17       72.48       71.55      6.32 o 
   3   9  17     1751.14     1671.57     29.74 o 
   4   9  17      592.89      524.45     17.06 o 
   5   9  17       39.29       28.06      5.10 o 
   6   9  17        4.31        2.58      4.53 o 
   7   9  17       33.91       36.33      5.92 o 
   8   9  17       31.57       22.81      4.97 o 
   9   9  17       33.45       24.38      6.66 o 
  10   9  17      217.26      216.08     10.50 o 
   0  10  17     2672.28     2466.07    110.50 o 
   1  10  17      890.53      854.57     21.66 o 
   2  10  17       42.97       35.34      4.80 o 
   3  10  17      989.32      933.51     20.19 o 
   4  10  17        6.51        9.88      4.23 o 
   5  10  17      135.15      146.67      9.31 o 
   6  10  17      114.72      107.14      8.73 o 
   7  10  17       85.33       71.35      6.90 o 
   8  10  17       56.80       45.84      6.30 o 
   9  10  17       42.28       58.87      5.62 o 
  10  10  17       18.46       29.66      9.91 o 
   1  11  17      207.96      191.88     10.77 o 
   2  11  17     1047.58      967.57     24.71 o 
   3  11  17      169.27      135.19      9.19 o 
   4  11  17      188.78      197.60     10.76 o 
   5  11  17       54.09       39.21      5.32 o 
   6  11  17      200.78      178.52      9.84 o 
   7  11  17       28.74       22.64      4.66 o 
   8  11  17        1.56        1.13      4.08 o 
   9  11  17      141.05      148.24      7.21 o 
   0  12  17      445.30      460.10     26.84 o 
   1  12  17      355.80      326.12     14.86 o 
   2  12  17      164.35      146.45     10.38 o 
   3  12  17        2.69        3.54      5.25 o 
   4  12  17       22.77       17.79      5.06 o 
   5  12  17      142.67      146.42      9.65 o  
   7  12  17       99.84       78.42      6.20 o 
   8  12  17        0.01        1.00      3.55 o 
   1  13  17      364.89      345.26     14.91 o 
   2  13  17      217.76      196.89     10.59 o 
   3  13  17       28.72       15.30      4.87 o  
   5  13  17      116.19      120.05      9.11 o 
   6  13  17       35.65       26.29      4.97 o 
   7  13  17       30.36       35.81      4.27 o 
   8  13  17       76.00       68.51      5.65 o 
   0  14  17      350.34      356.84     28.83 o 
   1  14  17      129.48      132.93      9.53 o 
   2  14  17       40.60       56.97      6.75 o 
   3  14  17      338.75      371.59     14.50 o 
   4  14  17        8.60        4.95      4.67 o 
   5  14  17       74.48       72.32      5.95 o 
   6  14  17        1.96        4.54      3.72 o 
   1  15  17      376.69      397.96     15.64 o 
   2  15  17       40.06       36.84      5.63 o 
   3  15  17      246.36      252.01     11.44 o 
   4  15  17       78.74       83.74      7.49 o 
   5  15  17       12.79       16.50      4.22 o 
   6  15  17       44.04       36.75      4.27 o 
   7  15  17       24.20       17.16     10.54 o 
   0  16  17      483.03      536.07     30.72 o 
   1  16  17       14.65       15.38      4.96 o 
   2  16  17      156.59      161.91      9.50 o 
   3  16  17       52.81       66.33      6.65 o 
   4  16  17        5.21        5.42      3.34 o 
   5  16  17       18.38       24.13      4.60 o 
   6  16  17       18.19       41.16     10.93 o 
   1  17  17      180.64      200.80     10.44 o 
   2  17  17       18.30       28.28      4.92 o 
   3  17  17       81.19       89.40      6.18 o 
   4  17  17      406.49      439.52     13.09 o 
   0  18  17      172.36      182.34     20.79 o 
   1  18  17       42.22       67.04      9.52 o 
   2  18  17        2.96        1.17      6.51 o 
   0   0  18      354.28      405.56     37.98 o 
   1   0  18       10.32        7.69      5.75 o 
   2   0  18       76.96      109.84     11.52 o 
   3   0  18     1209.62     1387.30     38.85 o 
   4   0  18     1174.83     1160.10     37.94 o 
   5   0  18        2.77        8.30      5.22 o 
   6   0  18     1788.59     1903.66     40.51 o 
   7   0  18      364.96      324.32     14.23 o 
   8   0  18      646.62      648.02     20.66 o 
   9   0  18      724.82      835.51     22.11 o 
  10   0  18       58.52       39.80     11.76 o 
  11   0  18      677.55      767.29     30.99 o 
   1   1  18       90.62       99.35      8.55 o 
   2   1  18     3762.69     3921.46     55.18 o 
   3   1  18        1.80        3.05      3.04 o 
   4   1  18       50.87       53.75      6.26 o 
   5   1  18      175.75      171.40      8.95 o 
   6   1  18     3669.80     3592.74     55.05 o 
   7   1  18       24.61       14.78      5.11 o 
   8   1  18        6.02       11.89      3.93 o 
   9   1  18        0.01        0.42      3.78 o 
  10   1  18      349.95      335.31     13.58 o 
  11   1  18       11.83       13.75      5.93 o 
   0   2  18      951.92     1043.53     33.73 o 
   1   2  18       34.98       28.34      4.92 o 
   2   2  18        2.24        1.04      4.23 o 
   3   2  18       31.99       39.16      5.60 o 
   4   2  18     1310.08     1276.55     25.79 o 
   5   2  18     2180.34     2154.79     27.01 o 
   6   2  18      190.44      183.76      9.26 o 
   7   2  18      131.51      122.50      7.13 o 
   8   2  18        2.47        1.12      4.27 o 
   9   2  18      133.06      145.41      7.62 o 
  10   2  18      106.50      107.77      6.87 o 
  11   2  18       46.03       42.84      9.60 o 
   1   3  18      392.78      428.01     15.68 o 
   2   3  18      137.16      144.81      9.35 o 
   3   3  18       63.93       51.54      6.85 o 
   4   3  18     1268.41     1251.04     30.41 o 
   5   3  18        5.69        2.54      3.49 o 
   6   3  18       44.25       41.60      5.08 o 
   7   3  18      159.45      150.07      7.80 o 
   8   3  18       63.74       64.00      5.73 o 
   9   3  18      121.80      104.38      7.09 o 
  10   3  18       12.99        6.66      3.93 o 
  11   3  18       16.37       13.74      6.73 o 
   0   4  18        7.81        1.91      4.21 o 
   2   4  18        1.11        0.15      6.31 o 
   4   4  18      365.07      341.91     16.25 o 
   5   4  18      208.90      181.20     10.05 o 
   6   4  18      135.20      122.11      8.04 o 
   7   4  18      357.52      342.01     12.24 o 
   8   4  18        9.00        2.57      3.68 o 
   9   4  18       37.67       35.13      6.11 o 
  10   4  18       10.66        4.00      5.14 o 
  11   4  18        4.61        5.33      7.58 o 
   1   5  18      272.32      282.86     12.36 o 
   2   5  18       71.95       77.09      8.28 o 
   3   5  18      189.10      202.32     12.64 o 
   4   5  18      261.83      241.48      9.95 o 
   5   5  18      322.40      278.61     12.50 o 
   6   5  18       13.07        7.58      4.72 o 
   7   5  18      636.68      581.92     16.65 o 
   8   5  18       16.21        7.81      4.12 o 
   9   5  18        3.11        4.32      5.70 o 
  10   5  18       36.25       29.08      5.49 o 
  11   5  18      192.57      164.78     14.10 o 
   0   6  18        0.19        8.77      4.84 o 
   1   6  18       78.15       68.25      7.31 o 
   2   6  18     1001.97      893.19     27.16 o 
   3   6  18        5.77        4.45      4.82 o 
   4   6  18       82.30       83.97      6.31 o 
   5   6  18       74.03       53.31      6.40 o 
   6   6  18      100.82       91.00     10.81 o 
   7   6  18      105.55       94.47      7.77 o 
   8   6  18       18.01       13.91      4.64 o 
  10   6  18       64.69       51.74      5.48 o 
  11   6  18       83.30       60.01      7.21 o 
   1   7  18       32.32       31.26      4.95 o 
   2   7  18       84.99       91.83      7.07 o 
   3   7  18      869.60      826.48     21.71 o 
   4   7  18       12.78       10.06      4.33 o 
   5   7  18      352.01      313.21     13.15 o 
   6   7  18      173.25      141.24      8.93 o 
   7   7  18       91.51       87.14      7.98 o 
  10   7  18      341.31      330.10     11.14 o 
  11   7  18       25.72       25.39     10.19 o 
   0   8  18      836.83      849.30     22.11 o 
   1   8  18       21.24       17.32      3.83 o 
   2   8  18      799.60      784.68     17.09 o 
   3   8  18      366.10      371.82     14.26 o 
   4   8  18      663.34      649.72     18.74 o 
   5   8  18      142.99      142.90      9.84 o 
   6   8  18      111.98      121.06      9.04 o 
   7   8  18      172.80      122.03      8.76 o 
   8   8  18       51.41       46.18      5.91 o 
   9   8  18        5.08        4.29      4.29 o 
  10   8  18      121.20      126.02      7.65 o 
   1   9  18     1645.85     1556.11     31.61 o 
   2   9  18     1224.07     1208.99     22.85 o 
   3   9  18      563.69      509.61     15.04 o 
   5   9  18      162.18      136.10      9.44 o 
   6   9  18       30.68       27.20      5.84 o 
   7   9  18       55.72       48.66      6.51 o 
   9   9  18        5.00        2.20      3.91 o 
  10   9  18        2.37        5.30      3.47 o 
   0  10  18      518.18      547.76     25.06 o 
   1  10  18     2757.94     2677.83     41.46 o 
   2  10  18      116.73      110.15      7.42 o 
   3  10  18     1571.41     1573.95     27.59 o 
   4  10  18        6.91        5.15      4.57 o 
   5  10  18       50.51       71.57      6.31 o 
   6  10  18       33.57       31.61      5.31 o 
   7  10  18      217.94      236.38     11.40 o 
   8  10  18       15.16       10.42      3.89 o 
   9  10  18       42.67       38.02      4.21 o 
   1  11  18      528.30      545.27     20.22 o 
   2  11  18      678.25      671.53     19.31 o 
   3  11  18      198.39      184.82      9.97 o 
   4  11  18      607.17      613.12     18.12 o 
   5  11  18      377.28      354.24     12.81 o 
   6  11  18        0.01        0.17      3.78 o 
   7  11  18        9.48        8.91      3.89 o 
   8  11  18       42.53       32.98      4.74 o 
   9  11  18      113.18      118.34      6.57 o 
   0  12  18      457.23      419.34     31.22 o 
   1  12  18      719.65      681.26     22.46 o 
   2  12  18       20.42       25.10      5.05 o 
   3  12  18       19.49        8.76      5.10 o 
   4  12  18       46.38       56.00      6.69 o 
   5  12  18      113.41      114.81      7.35 o 
   6  12  18       37.57       29.00      4.43 o 
   7  12  18       46.03       44.43      4.50 o 
   8  12  18       20.51       25.56      3.70 o 
   1  13  18      433.73      446.93     18.11 o 
   2  13  18        2.92        3.95      4.47 o 
   3  13  18        0.13        3.35      4.74 o 
   4  13  18       68.45       77.66      7.13 o 
   5  13  18      131.17      140.97      8.87 o 
   6  13  18       12.56       17.30      4.33 o 
   7  13  18        3.60        8.75      3.90 o 
   8  13  18      127.05      151.49     15.52 o 
   0  14  18      402.39      459.25     25.40 o 
   1  14  18      117.24      112.29     10.12 o 
   2  14  18        0.00        1.95      4.09 o 
   3  14  18       27.28       16.25      4.52 o 
   4  14  18       47.40       36.37      5.51 o 
   5  14  18       34.62       32.20      5.97 o 
   6  14  18       83.71       92.45      9.43 o 
   2  15  18       37.96       26.18      5.08 o 
   3  15  18       36.72       43.77      5.35 o 
   4  15  18       51.22       59.35      5.83 o 
   6  15  18        0.69        0.37      5.68 o 
   0  16  18       30.66       22.78     20.09 o 
   1  16  18      239.29      300.49     13.50 o 
   2  16  18        5.46        9.45      3.86 o 
   3  16  18      248.94      271.46     11.94 o 
   4  16  18       16.93        8.48      4.84 o 
   5  16  18        6.55        2.55      3.56 o 
   1  17  18       50.10       51.96      9.27 o 
   2  17  18      204.21      259.36     11.97 o 
   3  17  18        3.91        6.61      3.54 o 
   1   1  19       73.68       57.92      7.97 o 
   2   1  19       82.53       61.02      7.16 o 
   3   1  19      348.72      319.34     17.73 o 
   4   1  19      595.65      607.90     19.77 o 
   5   1  19      218.93      181.69      9.56 o 
   6   1  19       56.94       57.41      6.63 o 
   7   1  19      413.08      386.79     12.77 o 
   8   1  19      340.64      352.85     13.44 o 
   9   1  19      265.24      268.97      9.91 o 
  10   1  19      111.36      125.41      8.05 o 
  11   1  19      326.01      350.96     16.18 o 
   0   2  19      421.24      511.24     47.34 o 
   1   2  19       28.47       37.76      5.97 o 
   2   2  19      339.45      323.73     15.67 o 
   3   2  19      136.90      148.36     12.31 o 
   4   2  19      307.29      272.07     13.34 o 
   5   2  19       12.99       13.28      5.19 o 
   6   2  19       28.69       22.52      4.43 o 
   7   2  19      378.02      358.28     14.12 o 
   9   2  19      142.86      135.08      7.18 o 
  10   2  19        9.10        6.01      4.13 o 
  11   2  19       41.85       52.91      9.89 o 
   1   3  19      411.06      440.22     16.24 o 
   2   3  19       38.19       34.19      6.06 o 
   3   3  19      395.36      360.47     20.39 o 
   4   3  19      476.22      442.44     12.08 o 
   5   3  19      646.65      646.66     18.74 o 
   6   3  19      503.87      475.31     15.41 o 
   7   3  19      356.75      357.39     12.18 o 
   8   3  19       20.64       20.37      4.76 o 
   9   3  19       91.06       93.19      8.33 o 
   0   4  19      416.06      434.34     20.01 o 
   1   4  19       60.18       48.74      5.80 o 
   2   4  19       10.27       14.59      4.35 o 
   3   4  19        4.69        6.26      5.19 o 
   4   4  19      136.04      123.71      6.29 o 
   5   4  19      111.71      114.73      8.33 o 
   6   4  19       28.66       18.27      4.63 o 
   8   4  19        0.61        2.01      4.36 o 
  10   4  19       10.35        8.38      4.88 o 
  11   4  19        6.52       19.68      6.86 o 
   1   5  19        4.88        3.41      3.88 o 
   2   5  19      697.58      736.15     24.05 o 
   3   5  19      113.46      119.74      7.50 o 
   4   5  19      759.64      737.10     17.33 o 
   5   5  19      508.91      463.44     15.97 o 
   6   5  19      149.06      167.29     12.11 o 
   7   5  19      168.37      159.99      8.89 o 
   8   5  19       21.23       15.33      4.95 o 
   9   5  19       25.24       25.10      6.13 o 
  10   5  19       12.11        9.28      5.10 o 
  11   5  19      153.32      292.55    106.16 o 
   0   6  19      756.03      697.14     23.26 o 
   1   6  19       42.70       47.05      5.73 o 
   2   6  19      275.83      343.67     11.73 o 
   3   6  19     1771.15     1830.50     32.45 o 
   4   6  19      391.34      394.96     14.46 o 
   5   6  19        9.46       15.56      5.09 o 
   6   6  19      352.54      328.36     15.82 o 
   7   6  19      349.88      336.36     13.34 o 
   8   6  19        0.06        3.00      4.02 o 
   9   6  19        0.87        1.89      6.21 o 
  10   6  19      104.24       96.76      7.65 o 
  11   6  19       27.46       10.84      8.30 o 
   1   7  19      123.20       95.13      6.59 o 
   2   7  19     1390.91     1404.30     26.68 o 
   3   7  19      187.39      202.46     11.25 o 
   4   7  19      784.20      750.66     21.31 o 
   5   7  19       48.41       56.52      7.53 o 
   6   7  19       64.45       57.73      6.72 o 
   7   7  19       65.60       49.03      6.12 o 
   8   7  19       22.64       13.94      4.01 o 
  10   7  19       96.61       70.77      6.08 o 
   0   8  19       86.46       80.56      9.88 o 
   1   8  19      466.29      447.68     14.48 o 
   2   8  19       66.89       67.02      5.35 o 
   3   8  19      403.25      384.90     13.66 o 
   4   8  19       26.61       25.86      5.48 o 
   5   8  19      675.29      566.79     20.15 o 
   6   8  19        3.92        0.31      4.07 o 
   7   8  19       12.89       10.47      5.84 o 
   8   8  19       12.74        3.71      5.43 o 
  10   8  19       27.87       38.46      4.85 o 
   1   9  19      440.22      388.67     14.68 o 
   2   9  19       25.72       24.46      4.52 o 
   3   9  19     4392.97     4353.81     57.96 o 
   4   9  19      398.82      392.94     14.65 o 
   5   9  19        0.31        0.52      4.17 o 
   6   9  19      216.63      198.40     10.99 o 
   7   9  19      263.35      282.34     12.31 o 
   8   9  19       26.82       24.68      4.37 o 
   9   9  19       45.07       20.52      5.43 o 
  10   9  19        8.80        1.10      6.64 o 
   0  10  19       27.08       29.36      9.27 o 
   1  10  19     1271.50     1221.11     33.27 o 
   2  10  19      349.25      396.13     14.91 o 
   3  10  19       10.32        8.76      4.64 o 
   4  10  19      236.89      211.89     11.10 o 
   5  10  19      161.78      131.35      8.20 o 
   6  10  19       39.33       22.12      5.13 o 
   7  10  19      527.48      507.94     15.66 o 
   8  10  19       29.34       16.54      4.08 o 
   9  10  19       42.34       41.73      5.51 o 
   1  11  19      132.22      119.97     10.21 o 
   2  11  19     1014.98     1041.92     23.79 o 
   3  11  19      127.79      124.15      8.04 o 
   4  11  19      217.48      199.26     10.45 o 
   5  11  19        3.33        6.19      3.63 o 
   6  11  19        3.68        4.76      4.74 o 
   7  11  19       13.65       10.87      4.45 o 
   8  11  19       10.55       12.58      4.09 o 
   0  12  19        5.87       10.13      8.74 o 
   1  12  19       54.23       49.35      8.61 o 
   2  12  19      306.43      323.93     13.22 o 
   3  12  19       49.18       47.40      5.81 o 
   4  12  19       46.51       32.40      5.54 o 
   5  12  19        0.51        5.54      3.80 o 
   7  12  19       16.48       18.42      3.91 o 
   8  12  19        8.23        9.62      6.14 o 
   1  13  19        0.65        8.75      5.67 o 
   2  13  19       44.74       44.87      6.03 o 
   3  13  19      260.42      251.91     11.95 o 
   4  13  19      122.13      120.15      8.34 o 
   5  13  19        0.27        0.20      4.24 o 
   6  13  19       54.73       44.16      5.54 o 
   0  14  19      128.46       96.48     17.76 o 
   1  14  19       56.76       66.21      7.63 o 
   2  14  19      100.06      132.58      9.29 o 
   3  14  19       86.09       99.35      7.63 o 
   4  14  19       37.89       24.49      4.80 o 
   5  14  19        0.66        0.97      3.81 o 
   6  14  19       11.22       22.37      4.46 o 
   7  14  19        9.31        0.11      4.17 o 
   1  15  19       15.65       10.20      5.88 o 
   2  15  19       44.77       38.50      5.49 o 
   3  15  19        2.43        6.05      4.06 o  
   5  15  19       18.60       16.39      4.10 o 
   0  16  19       33.42       32.21      8.67 o 
   1  16  19       15.44       27.76      5.32 o 
   3  16  19      162.38      172.54      8.23 o 
   4  16  19       89.55       94.46      7.16 o 
   1  17  19       26.05       21.96      4.63 o 
   0   0  20      302.46      323.21     35.72 o 
   1   0  20      290.96      245.59     21.90 o 
   2   0  20       42.63       53.99     11.51 o 
   3   0  20      413.92      426.17     28.46 o 
   4   0  20      729.52      613.56     21.93 o 
   5   0  20     1229.68     1187.01     32.02 o 
   6   0  20     1410.17     1325.85     42.59 o 
   7   0  20      809.99      822.59     28.35 o 
   8   0  20        0.00        1.14      6.46 o 
   9   0  20      465.33      540.62     25.20 o 
  10   0  20      301.87      354.24     18.61 o 
  11   0  20      122.04      118.46     17.01 o 
   1   1  20       68.18       63.88     11.60 o 
   2   1  20      511.93      490.47     21.76 o 
   3   1  20      696.43      748.27     27.04 o 
   4   1  20      299.85      306.72     11.12 o 
   5   1  20     1277.39     1260.39     31.74 o 
   6   1  20     4615.07     4688.37     70.94 o 
   7   1  20        4.17        3.97      4.49 o 
   8   1  20       12.59        7.55      3.71 o 
   9   1  20      121.43      134.83      7.60 o 
  10   1  20       45.46       40.63      5.78 o 
  11   1  20       52.02      650.99    389.46 o 
   0   2  20      400.49      404.35     28.41 o 
   1   2  20       83.95       68.61      9.00 o 
   2   2  20      252.22      277.70     14.87 o 
   3   2  20      790.15      767.75     24.91 o 
   4   2  20     2696.33     2615.82     34.16 o 
   5   2  20     1031.19     1113.02     26.29 o 
   6   2  20       12.81        6.64      4.39 o 
   7   2  20        2.80        4.85      4.63 o 
   8   2  20        0.25        0.79      3.68 o 
   9   2  20       21.79       18.52      3.68 o 
  10   2  20        5.97        6.86      4.26 o 
  11   2  20        1.69        3.03     16.53 o 
   1   3  20      357.24      354.61     16.74 o 
   2   3  20      265.18      270.45     16.54 o 
   3   3  20        3.67        1.60      4.84 o 
   4   3  20     3514.81     3354.10     68.16 o 
   6   3  20      261.84      252.65     12.06 o 
   7   3  20       49.68       59.03      6.29 o 
   8   3  20      193.97      204.91      9.45 o 
   9   3  20       38.30       36.85      4.53 o 
  10   3  20       48.26       55.01      5.89 o  
   0   4  20      513.41      464.92     24.17 o 
   1   4  20      207.62      196.54     11.44 o 
   2   4  20      142.10      122.12      8.83 o 
   3   4  20      424.90      363.50     12.76 o 
   4   4  20       70.53       53.41      5.43 o 
   5   4  20      466.30      404.12     15.02 o 
   6   4  20       42.58       25.79      5.11 o 
   7   4  20       13.22        4.66      4.31 o  
   9   4  20       65.54       69.99      6.94 o 
  10   4  20      365.77      428.08     14.22 o 
  11   4  20       58.90       61.84     12.67 o 
   1   5  20       33.49       38.60      4.26 o 
   2   5  20      214.94      233.27     10.77 o 
   3   5  20      300.76      278.64     11.92 o 
   4   5  20     1493.39     1464.85     24.48 o 
   5   5  20      567.61      579.52     20.68 o 
   6   5  20      176.61      163.71     10.69 o 
   7   5  20       17.33       16.49      4.72 o 
   8   5  20      104.30      100.85      7.41 o 
   9   5  20       65.46       54.09      5.33 o 
  10   5  20       96.58      107.92     11.32 o 
   0   6  20       27.99       20.46      7.05 o 
   1   6  20      623.50      619.33     18.77 o 
   2   6  20       30.35       23.43      5.35 o 
   4   6  20       44.82       28.47      5.28 o 
   5   6  20       54.66       36.69      6.39 o 
   6   6  20      409.34      398.53     15.80 o 
   7   6  20      180.88      169.78     10.46 o 
   9   6  20       18.28       10.09      6.97 o 
  10   6  20       75.43       88.93      6.21 o 
   1   7  20      685.60      670.99     19.94 o 
   2   7  20      170.33      131.78      9.72 o 
   3   7  20     1353.11     1441.98     27.59 o 
   4   7  20       12.23       13.32      5.20 o 
   5   7  20       48.68       32.37      6.15 o 
   6   7  20     1012.29      919.00     26.84 o 
   7   7  20       23.42       27.27      5.65 o 
  10   7  20       71.14       67.14      5.62 o 
   0   8  20     1525.43     1428.54     38.54 o 
   1   8  20      435.25      391.08     14.26 o 
   2   8  20      372.49      351.51     12.28 o 
   3   8  20      120.92       99.60      7.76 o 
   4   8  20       16.29       16.62      5.07 o 
   5   8  20       24.91       17.35      5.76 o 
   6   8  20      241.94      240.88     11.14 o 
   9   8  20        4.87        2.55      3.79 o 
  10   8  20       19.08       33.35     10.21 o 
   1   9  20     1295.17     1271.76     37.28 o 
   2   9  20       37.58       35.04      5.95 o 
   3   9  20      506.07      512.61     17.96 o 
   4   9  20      278.16      255.22     11.37 o 
   5   9  20     1348.82     1274.25     27.09 o 
   6   9  20       13.52       18.09      4.96 o 
   7   9  20      236.61      239.85     12.52 o 
   0  10  20       25.45       23.93     10.11 o 
   1  10  20      189.48      172.11     14.34 o 
   2  10  20      650.83      670.01     18.99 o 
   4  10  20      512.06      464.71     14.73 o 
   5  10  20        1.58        7.67      4.18 o 
   7  10  20        0.03        0.81      4.27 o 
   8  10  20       25.89       28.07      4.21 o 
   1  11  20       53.19       46.43      7.10 o 
   2  11  20      482.44      482.06     15.87 o 
   3  11  20      211.96      209.57      9.94 o 
   4  11  20     1145.37     1075.51     26.42 o 
   5  11  20       33.15       21.12      4.23 o 
   6  11  20       13.92       10.33      4.74 o 
   7  11  20       24.93       19.92      4.77 o 
   8  11  20       15.40       15.61      4.97 o 
   0  12  20       93.75       79.94     14.58 o 
   1  12  20       13.68        3.70      5.84 o 
   2  12  20      935.84      914.28     22.52 o 
   3  12  20        2.89        1.74      4.03 o 
   4  12  20      311.99      301.19     11.97 o 
   5  12  20       30.79       45.47      5.73 o 
   6  12  20       14.48        5.24      4.60 o 
   7  12  20       14.51       18.66      4.43 o 
   8  12  20      105.85      134.60      9.32 o 
   1  13  20      128.01      138.37     10.93 o 
   2  13  20       96.99       70.32      6.88 o 
   3  13  20      282.66      241.50     12.11 o 
   4  13  20       50.54       54.18      6.21 o 
   5  13  20       18.97       19.20      4.85 o  
   7  13  20       52.45       43.46      6.51 o 
   0  14  20       46.76       31.76     10.88 o 
   1  14  20       18.88       21.01      6.55 o 
   2  14  20       19.06       19.13      5.17 o 
   3  14  20       11.14        5.15      3.44 o 
   4  14  20       48.63       37.12      5.50 o 
   5  14  20      135.56      146.96      9.91 o 
   6  14  20        5.82        9.48      3.85 o  
   2  15  20       29.74       36.09      6.51 o 
   3  15  20       80.14       89.46      6.02 o 
   4  15  20        1.89        3.83      3.79 o 
   5  15  20      157.19      152.17      8.59 o 
   0  16  20       13.82       28.35      5.99 o 
   1  16  20       68.53       95.18      7.88 o 
   2  16  20      263.39      302.36     11.60 o 
   3  16  20       75.71       98.39     13.57 o 
   1   1  21       12.74       16.72      6.21 o 
   2   1  21      297.35      280.24     13.70 o 
   3   1  21     2973.46     3109.71     56.14 o 
   4   1  21      378.38      325.48     13.09 o 
   5   1  21      618.86      561.75     18.83 o 
   6   1  21      277.19      251.39     13.19 o 
   7   1  21       25.94       25.63      5.03 o 
   8   1  21        4.40        6.56      4.51 o 
   9   1  21       79.50       71.71      6.27 o 
  10   1  21        6.77        1.94      5.86 o 
   0   2  21       14.88        1.93      7.13 o 
   1   2  21        7.19        5.47      5.08 o 
   2   2  21       98.72       96.66      6.34 o 
   3   2  21       71.25       68.86      6.57 o 
   4   2  21     3252.85     3290.30     45.60 o 
   5   2  21        5.69        7.64      4.88 o 
   6   2  21        3.58        2.05      4.97 o 
   7   2  21      165.73      155.74      9.56 o 
   8   2  21       59.16       52.09      6.16 o  
  10   2  21      148.54      202.39     10.00 o 
   1   3  21      115.90      111.11      7.17 o  
   3   3  21        0.13        3.91      5.26 o 
   4   3  21      265.73      268.41     11.34 o 
   5   3  21       17.37       15.42      5.05 o 
   6   3  21      223.64      186.62     10.71 o 
   7   3  21        5.64        3.57      4.61 o 
   8   3  21       12.42       11.67      4.81 o 
   9   3  21       10.09        3.87      3.97 o 
  10   3  21      143.68      209.30      9.81 o 
   0   4  21      306.99      312.54     19.97 o 
   1   4  21        1.12        0.39      5.02 o 
   2   4  21      284.82      278.59     11.77 o 
   3   4  21        0.11        2.17      3.62 o 
   4   4  21      275.00      297.78     11.19 o 
   5   4  21      110.74      116.19      8.87 o 
   6   4  21        4.07        4.87      4.61 o 
   8   4  21       40.89       53.19      6.50 o 
   9   4  21       23.24       30.93      4.20 o 
  10   4  21       71.81       76.14      7.31 o 
   1   5  21       67.69       57.24      6.44 o 
   2   5  21      108.53      117.53      9.44 o 
   3   5  21       23.94       23.52      4.20 o 
   4   5  21      254.31      234.95      9.98 o 
   5   5  21       41.12       47.58      7.07 o 
   6   5  21      156.09      146.34     10.05 o 
   7   5  21       43.66       37.62      5.47 o 
   8   5  21      172.67      176.52      9.12 o 
   9   5  21        3.91       12.83      3.86 o 
  10   5  21        0.75        3.54      4.30 o 
   0   6  21        0.19        2.28      5.74 o 
   1   6  21        2.35       17.81      6.85 o 
   2   6  21      460.44      428.13     17.19 o 
   3   6  21        4.02        3.09      4.27 o 
   4   6  21       19.21        6.73      5.99 o 
   5   6  21      214.56      235.27     11.94 o 
   6   6  21      501.02      493.45     20.36 o 
   7   6  21        4.63        1.05      4.40 o 
   8   6  21       69.87       75.49      7.14 o 
   9   6  21        9.72       12.34      3.92 o 
  10   6  21       43.95       45.80      5.57 o 
   1   7  21      207.53      236.18     10.61 o 
   2   7  21        5.97        3.69      4.49 o 
   3   7  21      205.68      172.59     10.41 o 
   4   7  21      283.59      274.97     14.01 o 
   5   7  21      732.99      670.03     21.38 o 
   6   7  21      225.58      214.02     10.66 o 
   7   7  21       25.45       25.84      5.10 o 
   8   7  21       20.41       15.17      5.17 o  
   0   8  21      320.43      317.95     21.24 o 
   1   8  21       44.91       29.09      5.45 o 
   3   8  21       35.34       20.89      5.42 o 
   4   8  21      100.53      110.29      9.02 o 
   5   8  21      254.29      250.15     13.09 o 
   6   8  21        5.54        9.25      4.35 o 
   8   8  21       22.06        9.48      4.14 o 
   9   8  21       68.75       69.33      7.76 o 
   1   9  21       97.03      110.06     11.67 o 
   2   9  21      457.64      473.27     18.55 o 
   3   9  21      553.19      510.37     19.10 o 
   4   9  21      477.64      471.08     15.66 o 
   5   9  21       18.48       15.46      5.48 o 
   6   9  21       27.80       27.72      5.11 o 
   7   9  21       35.57       29.64      4.99 o 
   8   9  21        5.72        1.69      3.39 o 
   9   9  21       22.18       31.09      5.78 o 
   0  10  21      228.48      232.44     23.07 o 
   1  10  21      122.67      117.08     11.72 o 
   2  10  21       62.61       53.39      6.77 o 
   3  10  21       29.09       24.10      4.74 o 
   4  10  21      323.22      341.02     13.95 o 
   5  10  21       15.90       30.38      4.79 o 
   6  10  21       35.89       32.14      5.68 o 
   8  10  21        7.20        0.16      3.68 o 
   1  11  21      180.00      179.65     12.65 o 
   2  11  21        4.08        6.39      4.23 o 
   3  11  21      167.50      198.91      9.45 o 
   4  11  21      249.75      248.49     11.63 o 
   5  11  21       18.72       16.98      4.30 o 
   6  11  21       83.55       87.29      9.20 o 
   7  11  21        0.39        3.51      4.08 o 
   8  11  21       16.33       23.88      6.72 o 
   0  12  21       93.42      111.36     15.73 o 
   1  12  21      217.14      195.95     14.49 o 
   2  12  21        2.06        1.30      4.06 o 
   3  12  21        0.40        0.56      3.72 o 
   4  12  21      383.72      371.11     13.46 o 
   5  12  21        0.74        2.12      4.25 o 
   6  12  21      106.18      121.36      8.40 o 
   7  12  21       17.15       11.66      4.70 o 
   1  13  21      148.16      152.67     11.18 o 
   2  13  21      147.35      136.03      9.48 o 
   3  13  21       50.62       34.03      5.20 o 
   4  13  21       15.18       12.90      4.18 o 
   5  13  21       72.44       84.27      7.04 o 
   6  13  21        2.25        0.04      3.59 o 
   0  14  21       42.86       60.72     14.49 o 
   1  14  21       16.47        2.13      4.56 o 
   2  14  21        6.90        4.26      4.25 o 
   3  14  21       21.71       33.07      4.96 o 
   4  14  21        3.85        4.77      5.36 o 
   5  14  21       11.71       16.13      3.84 o 
   1  15  21       58.53       49.97      5.07 o 
   2  15  21       24.84       38.58      5.26 o 
   3  15  21       17.22       12.86      3.03 o 
   4  15  21       78.17      105.70     10.87 o 
   0  16  21       15.83       21.20      7.35 o 
   2  16  21       45.70       60.34      7.09 o 
   0   0  22      354.95      356.63     36.41 o 
   1   0  22      118.75       95.30     11.10 o 
   2   0  22       15.86        1.37      6.01 o 
   3   0  22     1336.84     1322.35     50.87 o 
   4   0  22       56.04       59.71      8.56 o 
   5   0  22      397.19      449.83     25.80 o 
   6   0  22     1058.24     1133.42     52.99 o 
   7   0  22      930.18      962.76     42.89 o 
   8   0  22      507.47      530.59     26.03 o 
   9   0  22        2.76        0.63      8.39 o 
  10   0  22       72.42       62.95     10.07 o 
   1   1  22       27.71       24.75      5.03 o 
   2   1  22       67.14       59.46      6.94 o 
   3   1  22      113.78      114.69      9.06 o 
   4   1  22      943.46      943.18     25.15 o 
   5   1  22      290.08      267.97     14.45 o 
   6   1  22      247.32      270.02     12.43 o 
   7   1  22      257.08      273.99     12.17 o 
   8   1  22       47.14       42.94      5.28 o 
  10   1  22        3.38        0.68      5.15 o 
   0   2  22     1004.82      964.83     42.67 o 
   1   2  22       16.08        7.02      4.37 o 
   2   2  22       11.41        6.85      4.43 o 
   3   2  22       17.34       10.62      3.92 o 
   4   2  22     3611.58     3610.10     46.92 o 
   5   2  22       51.80       32.11      6.06 o 
   6   2  22        0.34        1.63      4.72 o 
   7   2  22       49.47       47.48      6.09 o 
   8   2  22        5.90        1.29      4.54 o 
   9   2  22        3.22        2.89      4.10 o 
  10   2  22       49.64       37.04      7.87 o 
   1   3  22       70.43       53.15      6.93 o 
   3   3  22     1682.87     1666.77     26.84 o 
   4   3  22      946.19      902.23     22.86 o 
   5   3  22      885.07      889.82     20.13 o 
   6   3  22      331.08      343.33     14.84 o 
   7   3  22      107.73       94.55      8.23 o 
   8   3  22      355.25      380.57     14.20 o 
  10   3  22        5.61       12.46      5.16 o 
   0   4  22     2131.86     2018.85     93.97 o 
   1   4  22       65.78       71.46      7.47 o 
   2   4  22     1125.00     1211.63     26.01 o 
   3   4  22        0.06        0.79      3.86 o 
   4   4  22     2581.49     2492.64     53.67 o 
   5   4  22        9.82       13.90      4.32 o 
   6   4  22      349.10      336.99     14.51 o 
   7   4  22      439.31      467.38     16.50 o 
   8   4  22       94.51      103.77      8.12 o 
   9   4  22       18.37       15.88      4.22 o 
  10   4  22      328.08      407.76     20.09 o 
   1   5  22      127.43      127.11      8.83 o 
   2   5  22      153.07      153.47      9.89 o 
   3   5  22      411.87      378.43     14.65 o 
   4   5  22      120.81      130.03      8.74 o 
   5   5  22        8.99        6.65      4.26 o 
   6   5  22       22.51       18.31      4.95 o 
   7   5  22      246.02      228.26     10.85 o 
   8   5  22        4.55        1.49      4.43 o 
  10   5  22       84.01       83.95      9.82 o 
   0   6  22       61.16       68.20     14.18 o 
   1   6  22      124.13      105.62      8.37 o 
   2   6  22      912.20      897.97     24.76 o 
   4   6  22      131.06      137.32      9.93 o 
   5   6  22      952.20     1014.46     27.73 o 
   6   6  22      293.12      284.80     15.48 o 
   7   6  22       67.56       77.14      6.19 o 
   9   6  22        5.06        1.71      3.28 o 
   1   7  22      131.62      119.61      8.74 o 
   3   7  22     1006.00      983.19     23.66 o 
   4   7  22       55.73       50.79      6.41 o 
   5   7  22      280.05      244.52     12.79 o 
   6   7  22      592.53      623.13     15.92 o 
   8   7  22        3.58        7.96      7.12 o 
   9   7  22       17.98       24.20      5.45 o 
   0   8  22     1478.30     1466.70     42.49 o 
   1   8  22        0.07        1.65      4.66 o 
   2   8  22      222.53      236.58     12.93 o 
   3   8  22      283.01      306.92     13.50 o 
   4   8  22     1156.95     1130.11     31.00 o 
   5   8  22       50.15       47.00      6.21 o 
   6   8  22      289.40      301.31     11.76 o 
   7   8  22       59.01       54.76      6.16 o 
   9   8  22        2.21        2.98      5.11 o 
   1   9  22       49.55       49.00      7.60 o 
   2   9  22       85.71       69.72      7.61 o  
   4   9  22      280.77      304.46     12.97 o 
   5   9  22      232.06      200.40     11.21 o 
   6   9  22      163.11      131.61      8.40 o 
   7   9  22      106.06      109.61      8.35 o 
   8   9  22      111.01      145.08     10.57 o 
   0  10  22      746.09      749.57     31.64 o 
   1  10  22       31.11       22.26      5.94 o 
   2  10  22       74.51       73.76      7.71 o 
   5  10  22       83.17       44.08      5.38 o 
   6  10  22       74.25       78.11      7.59 o 
   7  10  22       44.50       44.78      6.14 o 
   8  10  22       73.93       72.36      8.13 o 
   1  11  22       18.03       15.55      4.97 o 
   2  11  22      559.34      583.13     18.13 o 
   3  11  22       86.51       74.30      6.85 o 
   4  11  22      211.60      220.32     11.80 o 
   5  11  22        0.98        2.54      3.77 o 
   6  11  22       18.21       12.07      5.41 o 
   7  11  22        5.11        3.69      3.95 o 
   0  12  22        3.93        7.21      5.79 o 
   1  12  22      465.58      465.02     16.69 o 
   2  12  22       32.25       35.54      5.71 o 
   3  12  22       83.85       88.14      7.34 o 
   4  12  22        2.00        9.92      3.64 o 
   7  12  22       10.33        3.43      6.28 o 
   1  13  22        2.48        0.68      4.10 o 
   2  13  22        4.97        8.38      4.85 o 
   3  13  22       49.09       58.74      8.87 o 
   4  13  22      225.80      203.32      9.56 o 
   5  13  22       34.80       44.29      6.97 o 
   6  13  22       46.59       56.88      7.31 o 
   0  14  22       12.16       14.09      5.68 o 
   1  14  22       14.34        0.20      3.88 o 
   2  14  22       93.92       83.86      7.46 o 
   4  14  22       24.21       37.39      4.07 o 
   5  14  22        8.94        5.78      6.17 o 
   1  15  22        4.49        6.30      3.85 o 
   2  15  22      190.54      222.59      9.65 o 
   3  15  22        0.19        8.08      9.20 o 
   1   1  23       28.67       30.09      6.13 o 
   2   1  23       12.85       22.57      4.93 o 
   3   1  23      440.53      470.01     16.35 o 
   4   1  23      738.50      725.26     22.21 o 
   5   1  23      168.36      178.87     10.55 o 
   6   1  23       11.01       15.75      5.01 o 
   7   1  23        3.46        7.80      4.58 o 
   8   1  23       14.80        9.63      5.17 o 
   9   1  23       25.48       19.99      5.58 o  
   0   2  23        8.90        1.28      6.73 o 
   1   2  23       33.80       28.83      6.63 o 
   2   2  23       40.87       37.85      5.35 o 
   3   2  23        2.57        5.59      4.88 o 
   4   2  23        2.82        2.18      5.34 o 
   5   2  23       41.97       36.98      6.94 o 
   6   2  23       10.35        8.27      4.84 o 
   7   2  23       64.68       88.98      7.90 o 
   8   2  23       97.52      103.74      8.26 o 
   9   2  23       12.28        9.64      4.26 o 
  10   2  23        5.85        6.41      8.87 o 
   1   3  23      480.81      460.49     19.10 o 
   2   3  23      217.41      257.73     13.21 o 
   3   3  23      376.90      377.75     14.73 o 
   4   3  23      109.08      115.60      9.24 o 
   5   3  23       40.47       31.93      4.55 o 
   6   3  23       32.30       36.18      5.69 o 
   7   3  23       17.63       35.89      6.02 o  
   9   3  23       14.06       23.79      4.34 o  
   0   4  23      149.63      157.95     18.79 o 
   1   4  23       12.18        2.00      4.76 o 
   2   4  23       22.63       34.56      5.91 o 
   3   4  23       50.88       33.73      5.04 o 
   4   4  23      285.34      279.60     12.27 o 
   5   4  23      114.57      131.89      7.96 o 
   6   4  23        1.37        3.13      5.81 o 
   7   4  23       47.79       36.65      5.97 o 
   8   4  23       12.98       11.68      4.58 o 
   9   4  23       34.67       38.97      4.52 o 
   1   5  23     1342.17     1349.18     33.18 o 
   2   5  23     1538.55     1536.59     43.54 o 
   3   5  23      176.99      142.61      9.30 o 
   4   5  23       70.85       72.02      7.35 o 
   5   5  23       41.09       42.62      5.17 o 
   6   5  23       23.36       27.63      5.18 o 
   7   5  23        3.37        5.05      4.05 o 
   8   5  23       32.72       35.55      5.43 o 
   9   5  23       34.63       33.92      5.41 o 
   0   6  23       57.74       66.12      9.09 o 
   1   6  23     1228.97     1290.90     31.68 o 
   2   6  23       10.37        1.99      4.79 o 
   3   6  23     1212.55     1149.42     25.25 o 
   4   6  23      561.95      581.63     21.25 o 
   5   6  23     2380.05     2513.29     64.24 o 
   6   6  23       63.33       67.65      6.05 o 
   7   6  23       41.26       36.05      4.89 o 
   9   6  23       13.37       10.35      4.80 o 
   1   7  23     1197.70     1188.61     26.10 o 
   2   7  23       20.90       15.62      4.62 o 
   3   7  23        7.65        6.37      4.33 o 
   4   7  23       30.41       34.93      5.88 o 
   5   7  23      521.17      511.25     19.24 o 
   6   7  23      367.98      349.33     12.47 o 
   7   7  23        2.48        2.38      3.92 o 
   8   7  23        1.48        1.76      3.86 o 
   9   7  23       61.04       77.18      9.47 o 
   0   8  23        1.71        3.85      5.74 o 
   1   8  23      202.88      200.98     10.82 o 
   2   8  23       62.37       59.46      7.11 o 
   3   8  23       84.48       90.19      7.21 o 
   4   8  23      141.07      141.16      9.95 o 
   5   8  23      395.84      446.07     16.22 o 
   6   8  23      117.12      122.00      8.93 o 
   7   8  23      156.27      142.80      9.02 o 
   8   8  23       68.33       97.45      7.13 o 
   1   9  23       74.55       77.91      8.42 o 
   2   9  23      210.42      202.83     12.20 o 
   3   9  23       74.55       78.29      7.13 o 
   4   9  23      395.16      411.52     14.43 o 
   5   9  23       64.23       72.92      6.98 o 
   6   9  23      181.97      189.39     11.05 o  
   8   9  23        6.66        7.22      4.80 o 
   0  10  23       25.88       21.44      7.16 o 
   1  10  23       15.55       10.18      4.90 o 
   2  10  23      305.98      270.55     13.35 o 
   3  10  23       69.22       46.72      5.25 o 
   4  10  23      144.73      138.41      8.55 o 
   5  10  23       18.17        8.53      4.66 o 
   6  10  23       67.42       76.52      7.04 o 
   7  10  23        9.52       12.99      4.61 o  
   2  11  23      679.51      680.21     18.77 o 
   3  11  23       66.98       48.01      5.27 o 
   4  11  23       64.29       43.64      4.91 o 
   5  11  23        4.28        5.55      3.74 o 
   7  11  23       33.20        8.30     10.19 o 
   1  12  23       40.81       45.77      5.64 o 
   2  12  23       24.45       15.10      4.52 o 
   3  12  23       17.22       28.76      4.48 o 
   4  12  23       84.85       94.03      6.58 o 
   5  12  23       30.65       23.10      3.56 o 
   6  12  23       41.45       28.94      4.45 o 
   1  13  23       60.76       59.60      6.85 o 
   2  13  23       45.69       58.98      6.11 o 
   3  13  23      331.96      329.89     11.30 o 
   4  13  23        9.41        8.90      3.10 o 
   5  13  23        5.11        5.82      4.03 o 
   0  14  23       28.88       30.38      6.05 o 
   1  14  23       90.88       61.67      6.11 o 
   2  14  23       17.21       10.28      4.12 o 
   3  14  23        8.34        3.68      3.98 o 
   4  14  23       34.45       41.12      9.38 o 
   1  15  23        7.75        0.75      2.61 o 
   2  15  23       74.91       86.25     13.81 o 
   0   0  24      717.86      859.41     58.50 o 
   1   0  24      151.78      144.34     17.96 o 
   2   0  24        5.95        7.92      6.16 o 
   3   0  24     1171.68     1346.75     36.55 o 
   4   0  24      435.72      450.29     21.45 o 
   5   0  24      298.70      318.53     20.40 o 
   6   0  24      491.80      487.53     25.80 o 
   7   0  24      143.20      148.69     24.38 o 
   8   0  24        0.94       15.12      8.74 o 
   9   0  24       92.60      120.41     13.08 o 
   1   1  24       27.71       17.35      5.74 o 
   2   1  24      354.43      366.48     15.45 o 
   3   1  24       35.43       33.59      5.08 o 
   4   1  24       15.62        8.94      5.16 o 
   5   1  24     1761.48     1830.12     29.61 o 
   6   1  24       82.31       81.76      7.71 o 
   7   1  24      182.29      181.06     10.18 o 
   8   1  24       42.49       47.80      6.70 o 
   9   1  24       14.97       17.98      5.19 o 
   0   2  24       31.39       40.76     10.78 o 
   1   2  24       20.67       23.83      5.65 o 
   2   2  24       24.29       24.83      5.21 o 
   3   2  24       89.16       78.78      6.88 o 
   5   2  24       99.01       97.22      7.23 o 
   6   2  24       37.93       50.77      6.62 o 
   7   2  24      117.87      123.49      9.61 o 
   8   2  24        0.01        4.23      4.14 o 
   9   2  24      133.09      165.75     10.33 o 
   1   3  24      218.39      210.98     13.33 o 
   2   3  24      371.06      366.72     15.66 o 
   3   3  24     1358.70     1425.62     26.53 o 
   5   3  24      217.56      229.11     10.63 o 
   6   3  24       87.19       96.08      8.78 o 
   7   3  24      210.59      190.43     11.24 o 
   8   3  24       93.17      112.85      8.25 o 
   9   3  24      143.13      167.03      8.68 o 
   0   4  24       14.64        7.00      7.28 o 
   1   4  24     1704.71     1767.71     44.95 o 
   2   4  24        2.96        6.70      5.56 o 
   3   4  24      319.10      299.68     13.18 o 
   4   4  24        7.05        4.61      5.64 o 
   5   4  24      208.49      234.92     11.47 o 
   6   4  24       57.67       46.33      6.65 o 
   7   4  24        7.29        8.31      4.87 o 
   8   4  24      140.46      141.51      8.50 o 
   9   4  24       32.95       29.20      5.70 o 
   1   5  24      123.89      122.61      9.73 o 
   2   5  24     1097.17     1031.70     29.00 o 
   3   5  24       35.26       39.47      5.96 o 
   4   5  24       25.60       10.83      5.00 o 
   6   5  24      676.99      722.06     20.89 o 
   7   5  24      579.77      657.10     16.73 o 
   8   5  24        5.60        6.57      4.01 o 
   9   5  24      254.57      302.18     14.86 o 
   0   6  24       75.12       69.61      9.59 o 
   1   6  24      868.12      912.00     22.12 o 
   2   6  24       61.96       59.25      7.56 o 
   3   6  24      258.39      214.05     12.10 o 
   4   6  24      437.72      457.52     18.55 o 
   5   6  24       54.41       46.02      5.62 o 
   6   6  24      417.35      487.52     15.37 o 
   7   6  24       68.19       61.30      5.31 o 
   8   6  24        2.89        0.34      5.22 o 
   1   7  24      462.47      463.07     14.32 o 
   2   7  24      490.98      488.67     15.38 o 
   3   7  24        1.44        2.09      4.96 o 
   4   7  24      138.81      144.84     11.08 o 
   5   7  24      144.87      142.24      9.54 o 
   6   7  24       57.23       67.46      6.27 o 
   7   7  24       34.66       45.24      5.32 o 
   8   7  24        3.94       11.83      4.09 o 
   0   8  24      117.37      121.22     11.31 o 
   1   8  24      224.66      211.55     10.33 o 
   2   8  24        6.83        2.52      4.29 o 
   3   8  24      184.90      187.81     10.22 o 
   5   8  24       14.78        6.84      4.22 o 
   6   8  24      192.08      219.62     10.81 o 
   8   8  24        0.90        9.19      5.14 o 
   1   9  24       81.47       89.74      7.57 o 
   2   9  24       80.57       75.20      6.68 o 
   3   9  24      121.99      140.99      8.81 o 
   4   9  24        6.22       11.52      4.60 o 
   5   9  24        3.18        7.36      3.45 o 
   6   9  24       39.68       36.22      4.97 o 
   7   9  24        4.09       10.10      4.34 o 
   0  10  24      111.03      116.02     12.36 o 
   3  10  24        5.48        3.02      4.30 o 
   4  10  24      169.80      176.59      8.93 o 
   5  10  24        7.04       12.76      4.03 o 
   6  10  24       74.34       97.04      7.85 o 
   7  10  24      127.33      151.25     12.47 o 
   1  11  24        0.90       14.62      4.71 o 
   3  11  24       42.80       45.80      5.09 o 
   4  11  24       31.08       44.17      4.64 o 
   6  11  24       16.60       10.29      3.73 o 
   0  12  24      141.82      107.18      9.83 o 
   1  12  24        0.11        1.00      3.28 o 
   2  12  24       14.64       22.76      4.06 o 
   3  12  24      147.12      120.67      8.00 o 
   4  12  24       14.88       13.37      4.31 o 
   5  12  24       29.86       17.47      3.93 o 
   1  13  24        6.72        4.29      3.52 o 
   2  13  24       48.77       62.84      7.77 o  
   4  13  24       57.22       70.96     12.13 o 
   0  14  24       85.63       87.47      8.56 o 
   1  14  24      263.22      274.75     23.98 o 
   2  14  24      224.33      258.54     31.45 o  
   2   1  25        0.65        3.59      4.54 o 
   3   1  25        9.72       14.03      4.47 o 
   4   1  25       76.27       80.09      6.99 o 
   5   1  25       26.11       21.11      4.60 o 
   6   1  25       17.49       19.30      4.71 o 
   8   1  25      177.90      170.73     11.22 o 
   9   1  25       37.65       52.85      5.90 o 
   0   2  25       37.20       28.23     15.09 o 
   1   2  25      963.60      888.31     29.82 o 
   2   2  25       21.16       18.84      5.10 o 
   3   2  25     1193.27     1251.37     24.43 o 
   4   2  25      194.45      187.71     10.57 o 
   5   2  25       59.04       48.82      5.43 o 
   6   2  25       71.14       81.57      7.37 o 
   7   2  25      334.79      373.38     14.27 o 
   8   2  25        7.51        1.71      3.52 o  
   2   3  25        9.63       16.53      5.07 o 
   3   3  25        5.42        6.87      3.83 o 
   4   3  25       45.01       37.82      5.12 o 
   5   3  25      377.32      387.44     14.16 o 
   6   3  25      233.39      276.21     13.34 o 
   7   3  25        5.84        4.79      5.15 o 
   8   3  25       10.43        7.73      3.77 o 
   0   4  25      135.57      125.86     16.88 o 
   1   4  25     1435.14     1434.00     46.76 o 
   2   4  25      328.35      338.43     16.49 o 
   3   4  25       81.69       78.61      7.08 o 
   4   4  25        0.75        3.82      4.31 o 
   5   4  25       54.98       50.64      5.84 o 
   6   4  25      136.49      143.44     10.01 o 
   7   4  25       42.68       29.64      4.79 o 
   8   4  25       55.41       64.53      5.74 o 
   1   5  25      191.44      183.30     11.39 o 
   2   5  25       28.60       26.49      5.88 o 
   3   5  25      184.72      161.43     10.28 o 
   4   5  25       32.82       37.56      6.37 o 
   5   5  25        5.41        6.65      4.69 o 
   6   5  25      435.22      479.38     14.87 o 
   7   5  25       60.21       68.91      5.98 o 
   8   5  25      280.92      294.64     10.19 o 
   0   6  25     1045.07     1098.46     37.18 o 
   1   6  25      176.06      188.13     10.35 o 
   2   6  25       44.92       49.94      6.48 o 
   3   6  25       24.49       37.78      5.58 o 
   4   6  25       11.38        4.31      4.69 o 
   6   6  25      785.60      859.77     21.47 o 
   8   6  25       78.29       90.09      7.05 o 
   1   7  25      564.98      558.77     17.11 o 
   2   7  25        9.27       20.07      5.51 o 
   3   7  25       40.71       15.03      4.65 o 
   4   7  25        7.17        0.41      4.12 o 
   5   7  25      192.27      184.73     11.18 o 
   6   7  25       17.74       15.47      4.23 o 
   7   7  25        6.64       10.73      4.20 o 
   8   7  25      121.52      160.61     15.13 o 
   0   8  25      258.68      244.67     18.06 o 
   1   8  25       12.61       11.67      4.75 o 
   2   8  25      157.26      147.96      9.73 o 
   3   8  25      314.07      316.67     14.88 o 
   4   8  25      168.10      188.22     12.17 o 
   6   8  25      154.25      159.28     10.67 o 
   7   8  25        9.59       10.56      6.15 o 
   1   9  25       13.22        7.57      3.98 o 
   2   9  25       50.57       26.66      5.45 o 
   3   9  25       12.95       11.97      4.73 o 
   4   9  25       34.78       40.57      5.18 o 
   5   9  25        0.50        1.20      3.96 o 
   6   9  25       49.30       33.05      4.40 o 
   0  10  25      144.32      140.20     11.66 o 
   1  10  25      171.16      168.18      8.68 o 
   2  10  25        4.20        2.50      3.71 o 
   3  10  25       57.36       46.43      5.52 o 
   4  10  25      211.96      216.14      9.79 o 
   5  10  25        5.83        3.01      3.60 o 
   1  11  25      122.04      145.11      7.16 o 
   2  11  25       32.47       39.30      4.87 o 
   0  12  25       37.92       56.05      8.76 o 
   1  12  25      223.24      212.19      8.58 o 
   2  12  25       16.01       13.87      3.54 o 
   3  12  25       34.62       26.85      4.48 o 
   4  12  25        4.14        1.98      4.47 o 
   1  13  25        8.90        7.50      3.65 o 
   2  13  25       78.33       50.15      4.90 o 
   3  13  25      122.72      116.63     10.14 o 
   0   0  26      972.13     1122.96     67.16 o 
   1   0  26      297.38      283.47     24.13 o 
   2   0  26      403.22      367.85     20.61 o 
   3   0  26        3.82        1.62      4.81 o 
   4   0  26      246.71      266.03     18.36 o 
   5   0  26        9.25       12.43      5.64 o 
   6   0  26        8.60        5.95      7.00 o 
   7   0  26      145.37      185.29     13.62 o 
   8   0  26        7.95       10.54     12.92 o 
   2   1  26      319.76      335.33     13.57 o 
   3   1  26       49.01       45.17      5.05 o 
   4   1  26      394.06      438.29     15.10 o 
   5   1  26       77.29       76.80      5.88 o 
   6   1  26      117.28      116.92      8.05 o 
   7   1  26        6.52       11.39      5.03 o 
   0   2  26      312.28      399.84     28.64 o 
   1   2  26      241.04      234.59     15.32 o 
   2   2  26       25.94       38.13      6.10 o 
   3   2  26      296.09      320.53     12.19 o 
   4   2  26      117.72      123.09      7.90 o 
   5   2  26        3.03       12.03      4.60 o 
   6   2  26        8.40        8.52      4.91 o 
   7   2  26       23.55       22.59      5.40 o 
   8   2  26       60.86       71.03      9.50 o 
   1   3  26     2267.17     2353.77     50.64 o 
   3   3  26      281.79      316.54     13.93 o 
   4   3  26      321.58      300.86     12.56 o 
   5   3  26       27.42       20.48      4.38 o 
   6   3  26      223.46      214.54     11.14 o 
   7   3  26      478.75      508.69     15.12 o 
   8   3  26      285.66      364.54     10.86 o 
   0   4  26     1035.50      942.48     42.66 o 
   1   4  26      121.12      137.79      9.82 o 
   2   4  26      528.67      540.36     20.16 o 
   3   4  26       46.44       32.52      5.46 o 
   4   4  26       18.83       10.99      4.37 o 
   5   4  26        0.63        3.16      4.31 o 
   6   4  26       34.73       42.35      6.08 o 
   7   4  26      119.75      130.77      7.06 o 
   8   4  26      221.38      228.77      9.26 o 
   1   5  26        4.32        2.56      4.35 o 
   2   5  26      107.64       96.06      8.36 o 
   3   5  26       21.77       12.99      5.42 o 
   4   5  26      326.47      370.53     15.90 o 
   5   5  26        8.85       14.89      4.35 o 
   6   5  26       74.36       96.24      6.90 o 
   7   5  26        0.32        1.53      4.07 o 
   8   5  26      571.33      610.76     33.99 o 
   0   6  26      638.73      796.58     48.50 o 
   1   6  26       61.55       70.29      6.96 o 
   2   6  26       41.56       37.34      5.22 o 
   3   6  26       51.21       72.72      7.03 o 
   4   6  26      219.86      205.48     12.04 o 
   5   6  26        3.75        7.15      4.70 o 
   6   6  26        0.45        4.49      3.41 o 
   7   6  26       14.57       23.66      4.11 o 
   1   7  26      412.84      356.88     13.56 o 
   2   7  26      237.68      251.08     12.39 o 
   3   7  26      101.54      103.74      8.91 o 
   4   7  26        3.14        8.99      4.49 o 
   5   7  26       10.55       17.09      3.88 o 
   6   7  26      134.23      186.94      9.41 o 
   7   7  26        8.40        5.33      3.93 o 
   0   8  26      564.58      555.34     30.76 o 
   1   8  26      171.82      151.64      9.59 o 
   2   8  26       72.07       69.40      7.83 o 
   3   8  26      100.33       96.33      8.41 o 
   4   8  26      211.20      219.80     11.66 o 
   5   8  26       22.86       24.40      4.35 o 
   6   8  26      182.56      186.04     27.08 o 
   7   8  26       10.62        4.00      6.93 o 
   2   9  26       10.53        9.82      3.89 o 
   3   9  26        4.04        8.94      4.18 o 
   4   9  26       24.23       15.36      4.07 o 
   5   9  26      198.32      224.78     13.04 o 
   6   9  26       36.63       28.39      5.24 o 
   1  10  26      112.34      101.64      6.78 o 
   2  10  26        5.72        9.40      3.56 o 
   3  10  26       10.34       11.84      4.36 o 
   4  10  26       16.55       15.24      4.26 o 
   5  10  26        9.46        0.34      8.52 o 
   1  11  26      215.18      205.55      7.92 o 
   2  11  26      349.21      364.33     11.98 o 
   3  11  26       11.55        3.46      3.15 o  
   0  12  26        1.60        5.06      4.44 o 
   1  12  26       62.43       53.59      4.91 o 
   2  12  26      107.87      109.90      8.02 o 
   3  12  26      200.90      226.86     14.26 o 
   1  13  26       20.82       14.16      4.29 o 
   1   1  27      340.44      383.60     19.29 o 
   2   1  27      224.63      270.05     10.55 o 
   3   1  27       60.80       47.73      4.92 o 
   4   1  27       72.19       60.59      5.71 o 
   5   1  27       72.09       77.90      5.78 o 
   6   1  27       28.00       31.93      6.30 o 
   8   1  27        1.28        3.57      3.47 o 
   0   2  27       48.54       44.21     11.16 o 
   1   2  27      112.08      104.29     10.93 o 
   2   2  27       12.78       11.09      4.14 o 
   3   2  27       73.87       71.95      5.81 o 
   4   2  27       62.42       75.23      6.20 o 
   5   2  27        2.58        5.57      3.73 o 
   6   2  27       15.29       12.36      4.74 o 
   7   2  27        9.69       11.14      4.33 o 
   8   2  27       62.65       43.69      5.96 o 
   1   3  27       71.99      103.55     10.82 o 
   2   3  27      733.61      852.43     22.54 o 
   3   3  27        3.02        5.42      3.74 o 
   4   3  27       45.82       47.37      5.73 o 
   5   3  27      274.21      324.12     10.97 o 
   0   4  27      207.62      214.95     16.86 o 
   1   4  27      197.49      231.44     13.22 o 
   2   4  27      220.56      196.95     11.06 o 
   3   4  27      111.18       98.98      6.97 o 
   4   4  27        0.34        1.72      4.35 o 
   5   4  27       15.02       15.82      3.75 o 
   6   4  27      256.23      321.03     10.98 o 
   1   5  27       20.40       18.83      4.67 o 
   2   5  27       69.42       87.45      7.17 o 
   3   5  27       66.42       63.60      6.32 o 
   4   5  27        7.08        8.21      4.44 o 
   5   5  27        0.00        1.22      3.61 o 
   6   5  27      169.60      225.71      8.91 o 
   7   5  27       35.77       22.93      3.54 o 
   0   6  27      511.70      566.79     25.07 o 
   1   6  27       44.76       35.79      4.86 o 
   2   6  27      136.02      110.17      7.63 o 
   3   6  27       18.25        5.73      4.54 o 
   4   6  27       59.94       59.82      8.86 o 
   5   6  27      236.19      258.10      9.99 o 
   6   6  27        0.16        0.45      3.62 o 
   7   6  27       97.14      119.30     17.01 o 
   1   7  27      292.92      313.48     12.15 o 
   2   7  27      215.43      244.43     12.90 o 
   3   7  27      102.69      109.12      8.45 o 
   4   7  27       69.29       81.97      7.74 o 
   5   7  27      337.73      365.87     13.51 o 
   6   7  27      228.81      305.16     12.40 o 
   0   8  27       95.06       85.25     12.42 o 
   1   8  27        0.84        0.89      4.10 o 
   2   8  27        0.01        0.02      3.62 o 
   3   8  27       50.79       68.68      6.57 o 
   4   8  27       42.97       30.81      6.96 o 
   5   8  27       72.13       75.70      7.75 o 
   6   8  27        8.01        8.12      4.74 o 
   1   9  27      177.08      175.42      9.15 o 
   2   9  27       18.51       13.17      3.89 o 
   3   9  27      692.96      825.19     27.98 o 
   4   9  27       57.24       49.78      7.96 o 
   5   9  27       41.74       34.04      5.67 o 
   0  10  27       85.94      114.14     10.41 o 
   1  10  27        3.34        2.11      3.41 o 
   2  10  27       10.88        8.80      3.44 o 
   3  10  27        0.98        4.84      5.02 o 
   4  10  27       17.38       15.71      4.84 o 
   1  11  27       71.68       72.07      6.07 o 
   2  11  27        8.84        0.92      2.93 o 
   0  12  27       56.29       66.24      8.56 o 
   1  12  27      114.37       92.81      9.46 o 
   0   0  28       36.94       11.44     10.11 o 
   1   0  28       74.52       63.53     10.92 o  
   3   0  28        1.41        4.89      5.31 o 
   4   0  28       76.97       78.41      8.76 o 
   5   0  28       73.88      109.57      9.05 o 
   6   0  28       15.96       20.93      8.01 o 
   7   0  28       22.95       22.59      6.83 o 
   1   1  28      108.19      113.11      9.44 o 
   2   1  28       89.78      106.68      6.94 o 
   3   1  28       52.09       53.31      4.95 o 
   4   1  28      106.65       97.59      6.73 o 
   5   1  28       34.85       27.43      3.96 o 
   6   1  28      148.10      158.96      9.30 o 
   0   2  28     1637.61     1995.60     60.05 o 
   1   2  28      627.30      710.76     24.93 o 
   2   2  28      311.02      344.40     12.94 o 
   3   2  28       46.78       29.59      3.93 o 
   4   2  28      325.14      345.98     12.08 o 
   5   2  28       33.27       25.87      3.81 o 
   6   2  28       23.82       22.94      4.28 o 
   7   2  28        5.29       12.81      5.03 o 
   1   3  28      348.80      390.41     18.55 o 
   2   3  28      380.58      420.40     14.04 o 
   3   3  28       29.82       31.82      4.49 o 
   4   3  28       31.82       22.28      4.23 o 
   5   3  28      179.71      179.69      7.78 o 
   6   3  28      100.44      112.84      6.72 o 
   7   3  28        7.91        9.66      5.26 o 
   0   4  28     3890.83     3874.27     65.88 o 
   1   4  28      883.02      909.35     24.58 o 
   2   4  28      308.08      353.18     13.84 o 
   3   4  28        7.68       10.13      3.92 o 
   4   4  28       59.95       60.69      5.89 o 
   6   4  28      117.01      127.12      6.59 o 
   7   4  28      121.85      126.59     14.51 o 
   1   5  28       14.95        8.96      4.54 o 
   2   5  28        5.23        6.93      4.03 o 
   3   5  28       26.05       32.65      4.80 o 
   4   5  28       32.47       25.06      5.03 o 
   6   5  28      118.97      106.02      6.36 o 
   0   6  28       81.83       44.68      8.45 o 
   1   6  28      759.45      771.73     18.11 o 
   2   6  28      462.34      500.54     15.75 o 
   3   6  28       91.97       85.16      7.37 o 
   4   6  28       39.49       37.86      5.61 o 
   5   6  28        2.11        1.50      5.91 o 
   6   6  28        9.98        8.01      4.38 o 
   1   7  28      111.09      123.78      9.02 o 
   2   7  28        0.33        1.87      4.77 o 
   3   7  28        0.20        5.81      4.49 o 
   4   7  28       46.76       60.91      6.16 o 
   0   8  28      588.15      506.34     21.93 o 
   1   8  28       32.21       33.21      5.33 o 
   2   8  28       28.21       25.18      4.43 o 
   3   8  28       26.19       34.43      5.59 o 
   4   8  28       12.18       14.62      3.55 o 
   1   9  28       35.48       35.73      4.08 o 
   2   9  28       37.25       60.42      5.72 o 
   3   9  28       11.74       10.48      3.69 o 
   4   9  28       31.37       41.96      6.06 o 
   0  10  28      160.50      146.77      9.14 o 
   1  10  28       87.91      120.94      6.89 o 
   2  10  28       12.06        8.40      3.01 o 
   3  10  28        8.51       17.21      6.45 o 
   1  11  28       41.19       51.07      5.95 o 
   1   1  29       25.62       31.47      5.33 o 
   2   1  29      248.39      239.13     11.35 o 
   3   1  29       19.39       16.82      3.25 o 
   6   1  29       15.56       20.55      4.63 o 
   1   2  29       17.00       16.97      5.00 o 
   2   2  29      202.03      229.95     10.06 o 
   3   2  29        0.10        3.15      3.24 o 
   4   2  29       49.60       46.65      4.61 o 
   6   2  29      113.90      131.89      7.38 o 
   1   3  29        0.08        2.36      4.47 o 
   2   3  29        1.10        2.91      3.64 o 
   3   3  29       44.74       47.26      5.54 o 
   4   3  29      167.03      179.71      9.12 o 
   5   3  29       37.58       47.26      4.49 o 
   6   3  29       13.85       12.27      3.66 o 
   0   4  29      128.63      136.40     12.55 o 
   1   4  29       21.21       30.47      4.90 o 
   2   4  29      218.34      245.14      9.49 o 
   3   4  29       12.09       14.21      4.16 o 
   4   4  29        5.12        5.08      3.11 o 
   5   4  29       93.23      111.95      6.81 o 
   6   4  29       67.27       83.63      7.58 o 
   1   5  29      565.22      580.58     16.65 o 
   2   5  29      736.43      788.85     18.71 o 
   3   5  29      314.62      300.50     13.14 o 
   4   5  29       79.77       81.81      6.79 o 
   5   5  29        5.98        6.20      3.63 o 
   0   6  29      412.50      381.88     18.98 o 
   1   6  29       30.58       40.48      7.12 o 
   2   6  29        9.80       10.80      4.46 o 
   3   6  29       23.99       20.03      4.56 o 
   4   6  29      194.16      211.47      9.72 o 
   5   6  29       15.89       16.23      3.70 o 
   1   7  29       97.98      123.55      9.17 o 
   2   7  29       65.18       65.39      5.93 o 
   3   7  29      127.38      156.31      9.59 o 
   4   7  29       34.35       29.06      3.75 o 
   0   8  29       45.82       59.33     10.92 o 
   1   8  29        4.25        5.22      3.38 o 
   2   8  29      147.41      157.15      8.21 o 
   3   8  29      151.94      158.03      9.00 o 
   4   8  29       23.17       37.12      6.62 o 
   1   9  29       11.98       10.00      3.57 o 
   2   9  29       51.56       51.86      9.07 o 
   3   9  29       30.92       24.65     11.72 o 
   0  10  29       28.05       46.88     10.14 o 
   1  10  29       34.03       41.64      9.08 o 
   0   0  30       12.60       25.68     12.03 o 
   1   0  30       13.18       20.49     18.76 o 
   2   0  30      127.34      118.71     12.77 o 
   3   0  30      389.06      490.80     20.17 o 
   5   0  30        0.48        4.03      5.08 o 
   1   1  30      247.19      269.24     12.62 o 
   2   1  30      222.95      222.57     10.10 o 
   3   1  30       28.29       23.23      6.62 o 
   4   1  30        5.97        6.33      3.23 o 
   5   1  30        6.70       16.07      4.34 o 
   0   2  30       11.77       12.41      5.28 o 
   1   2  30       71.46       67.49      5.76 o 
   2   2  30       69.35       62.59      5.36 o 
   3   2  30       26.65       37.06      4.66 o 
   4   2  30      319.30      376.34     10.55 o 
   5   2  30       34.65       31.37      4.70 o 
   1   3  30      134.25      146.83      8.01 o 
   2   3  30       33.35       29.68      4.46 o 
   3   3  30        1.13        1.84      3.57 o 
   4   3  30        9.38        7.77      2.71 o 
   5   3  30       67.78       86.72      6.85 o 
   0   4  30      302.41      339.08     16.91 o 
   1   4  30        5.62       14.60      3.90 o 
   2   4  30      231.83      290.85     10.87 o 
   3   4  30        5.46        3.76      3.35 o 
   4   4  30       44.61       39.53      4.46 o 
   5   4  30       53.97       64.64      5.92 o 
   1   5  30      341.62      386.32     13.89 o 
   2   5  30       23.00       26.83      4.78 o 
   3   5  30       70.53       91.44      6.73 o 
   4   5  30        2.65        9.91      3.08 o 
   0   6  30       40.68       34.70      6.43 o 
   1   6  30      301.45      320.55     13.73 o 
   2   6  30       80.70       69.32      6.12 o 
   3   6  30        8.13       14.35      3.80 o 
   4   6  30       95.27       94.57      8.41 o 
   1   7  30       17.87        4.65      3.59 o 
   2   7  30      196.21      181.48     12.90 o 
   3   7  30       59.81       53.50      5.89 o 
   0   8  30       12.90       17.23      5.84 o 
   1   8  30       12.22        2.68      2.94 o 
   2   8  30        5.11        6.21      3.14 o 
   1   1  31        0.30        0.22      3.28 o 
   2   1  31        0.10        5.02      3.17 o 
   3   1  31       96.56      103.30      6.76 o 
   4   1  31       72.40       86.69      5.63 o 
   0   2  31       26.88       24.48      8.70 o 
   1   2  31       32.53       50.45      5.07 o 
   2   2  31      209.64      243.96      8.72 o 
   3   2  31       81.42       98.26      5.59 o 
   4   2  31        3.75        3.27      6.57 o 
   1   3  31      172.74      195.04      9.27 o 
   2   3  31       37.87       21.52      3.35 o 
   3   3  31       51.54       58.22      6.86 o 
   4   3  31       11.67       15.23      4.64 o 
   0   4  31      215.59      231.28     14.09 o 
   1   4  31      196.83      171.18     12.39 o 
   2   4  31       90.04      103.84      7.36 o 
   3   4  31       64.46       98.60      7.41 o 
   4   4  31       92.20      107.19      9.88 o 
   1   5  31       21.75        8.88      4.89 o 
   2   5  31        3.07        1.67      3.36 o 
   3   5  31       86.87       84.79      5.85 o 
   0   6  31       17.05        0.00      4.45 o 
   1   6  31       20.86       20.37      3.26 o 
   2   6  31       97.74       83.53     10.02 o 
   1   7  31        3.18        2.56      3.63 o 
   0   0  32        8.37        2.54      6.96 o 
   1   0  32      277.47      310.29     14.00 o 
   2   0  32      628.77      766.02     25.38 o 
   3   0  32       33.30       24.69      5.42 o 
   1   1  32       21.06       16.05      3.43 o 
   2   1  32       40.32       46.68      9.45 o 
   3   1  32        0.89        4.39      4.47 o 
   0   2  32      775.78      917.34     29.44 o 
   1   2  32       91.28       94.56      5.96 o 
   2   2  32       29.39       27.04      4.06 o 
   1   3  32      143.72      119.74     15.60 o 
   2   3  32       78.80       86.30      6.32 o 
   0   4  32       74.43       51.17     17.42 o 
   1   4  32       74.28       80.73      9.08 o 
   2   4  32      152.18      193.95     17.05 o 
   1   5  32      179.14      243.81     19.41 o 
                                                 
